# Supplementary material for: Glutathione peroxidase 8 expression on cancer cells and cancer‐associated fibroblasts facilitates lung cancer metastasis
Source: MedComm (2020). 2022 Aug 10;3(3):e152. doi: 10.1002/mco2.152 (PMC9365937; doi:10.1002/mco2.152)
Supplement: Supplementary file 2 — Supporting material [file MCO2-3-e152-s001.xls]

## Sheet: gene_counts_all
Gene	shGPX8#1-1	shGPX8#1-2	shGPX8#1-3	shGPX8#3-1	shGPX8#3-2	shGPX8#3-3	SCR-1	SCR-2	SCR-3
A1BG	61	72	54.388	55.0658	52.0175	50.0706	90	56.4658	53.878
A1BG-AS1	82.5292	66.9073	103.482	62.1791	60.5788	52.4221	72.3042	78.1052	83.0432
A1CF	8	11	6	13	9	14	8	11	4
A2M	0	0	0	0	0	0	0	0	0
A2M-AS1	22	36	16	32	19	25	40	47	15
A2ML1	0	0	0	1	0	0	0	0	0
A2MP1	1	0	1	3	1	0	0	0	0
A3GALT2	0	0	0	0	0	0	0	0	0
A4GALT	512.998	458.002	527.999	719.003	576.001	542.997	579.001	446.999	502.002
A4GNT	53	30	28	29	13	19	32	19	21
AA06	0	0	0	0	0	0	0	0	0
AAAS	1781.01	1685.01	2039.99	1676.02	1451	1352.99	1979.99	1966.03	2019.02
AACS	1182.99	1195.01	1445.01	1425	1425.01	1270	1177	1334.01	1424.01
AACSP1	10	14	6	3	0	2	3	10	9
AADAC	469	595	373	617	351	489	518	621	474
AADACL2	0	0	0	0	0	0	0	0	0
AADACL2-AS1	0	0	0	0	0	0	0	0	0
AADACL3	0	0	0	0	0	0	0	0	0
AADACL4	0	0	0	0	0	0	0	0	0
AADACP1	208	320	84	266	66	159	155	224	103
AADAT	280	288	189	245	154	222	210	270	188
AAED1	268	258	254	285	233	250	246	295	285
AAGAB	3187.06	3230.98	2774.04	4336.14	3054.03	3583.9	3259.02	3822.08	3427.96
AAK1	1956	1910	1774	1757	1286	1528	1443	1601	1473
AAMDC	165	204	209	192	148	147	205	246	197
AAMP	3663.96	3733.07	4436.11	3406.92	3376.94	3128	3924.08	4082.95	4487.99
AANAT	4	3	2	1	6	2	4	0	4
AAR2	1714.02	1805.99	2120.98	1885.02	1888.01	1775.97	1656.01	1915.97	1924.97
AARD	2	3	4	0	0	0	1	3	0
AARS	8158	6955	8479	11051	8943	8337	9302	8315	9001
AARS2	803	662	811	764	607	608	701	626	707
AARSD1	546.997	527.984	679.642	504.254	574.336	524.659	529.762	769.874	690.827
AASDH	380	370	149	455	170	455	328	389	243
AASDHPPT	1399	2335	528	2834	474	1569	1929	2611	783
AASS	9	14	18	3	0	4	14	7	3
AATBC	37	21	32	7	21	13	14	17	18
AATF	4703	4534	5435	5316	4878	4605	4902	5751	6108
AATK	21	12	14	24	25	17	17	26	30
AATK-AS1	0	1	0	0	0	0	0	1	2
ABALON	752.752	696.199	797.696	950.005	879.94	857.258	796.342	778.049	814.268
ABAT	82	85	70	97	79	71	79	92.0001	57
ABCA1	402	558	392	1870	1166	1357	590	673	504
ABCA10	17	15	15	42	22	26	30	24	18
ABCA11P	79	114	84	106	93	99	66	96	83.4258
ABCA12	60	66	72	128	86	130	62	94	94
ABCA13	2	1	2	5	0	1	0	4	2
ABCA17P	4	3	10	0	2	0	1	1	0
ABCA2	3313.05	2661.06	3169.97	3429.94	3032.94	2622	3445.05	3063.94	3213.95
ABCA3	1917	1819	2208	2536	2509	2433	2248	2199	2297
ABCA4	1	5	2	5	3	0	3	3	4
ABCA5	595	834.999	235	643.998	162	265	532.999	534.999	164
ABCA6	3	0	3	6	2	2	0	4	0
ABCA7	979	862	972	1067	974	859	1000	915	915
ABCA8	12	17	15	7	4	1	10	4	4
ABCA9	6	4	1	5	1	5	1	7	0
ABCA9-AS1	0	0	0	0	0	0	0	0	0
ABCB1	2	0	0	4	2	0	1	0	3
ABCB10	838	1175	846	1419	682	927	975	1362	761
ABCB11	0	2	2	5	10	5	0	1	4
ABCB4	1	1	3	0	0	1	3	0	1
ABCB5	0	1	0	0	0	0	0	1	0
ABCB6	911	913	1001	805	630	560	1122	1009	1169
ABCB7	1038	911.998	1022	1083	863.996	900.999	949.003	863.997	891.006
ABCB8	1352	1204.01	1480.99	1280	1240.99	1109	1308	1372	1438.99
ABCB9	188	230	228	238	255	223	197	237	219
ABCC1	19300	20730	25248	19764	19460	18784	16373	19042	20643
ABCC10	467	451	497.002	556.001	555.001	549	435	521	489.001
ABCC11	6	1	5	6	2	4	4	4	1
ABCC12	0	0	0	2	1	0	0	0	0
ABCC13	0	0	0	0	0	0	0	0	0
ABCC2	13289	15053	16320	17427	16344	17511	11437	15710	16768
ABCC3	16276.6	15935.6	18508	28451.5	25423	22182.8	18307	18216.6	19454.3
ABCC4	1745.97	1865.01	1361	2828.98	1709.01	2357	2354.96	2741.05	2050.01
ABCC5	1422.99	1420	1661.01	1275.01	1132.99	1216.01	1070	1208.01	1312.01
ABCC5-AS1	0	0	0	0	0	0	0	0	0
ABCC6	53.8431	42.4976	47.3607	94.9691	81.5202	59.8663	42	48.8106	47.8174
ABCC6P1	1	1.02567	1.048	3.38295	5.47978	5.13367	0	3.18935	2.18255
ABCC6P2	8.15694	4.4767	7.59131	8.64795	7	14	4	4	11
ABCC8	79	66	98	50	62	58	61	78.0001	74
ABCC9	26	26	9	18	5	19	8	11	9
ABCD1	356	281	323	413	375	326	380	343	315
ABCD2	1	0	0	0	0	0	0	0	0
ABCD3	1660	2107.99	948.999	2304.01	721.999	1459	1975	2285.99	1011
ABCD4	604.999	633.996	760.995	722	685	596	625.002	657.003	712.003
ABCE1	2987.93	4063.86	1370.99	4426.11	1073.99	2973.06	3794.86	5088.78	1744.02
ABCF1	2846.96	2822.96	3432.91	3065.94	2931.96	2702.03	2954.03	3329.09	3683.88
ABCF2	4398.01	4285	5305.05	4945	4671.89	4620.04	4170.93	5134.05	5133.01
ABCF3	1295	1218	1440	1344	1283	1252	1254	1449	1565
ABCG1	318.001	374.999	378	540.001	476.999	381	495.999	399	375
ABCG2	618.003	578.001	557.001	484.001	336	437.999	534.998	660	628.998
ABCG4	22	29	37	48	25	25	39	41	36
ABCG5	0	0	0	1	0	0	0	0	0
ABCG8	0	0	0	0	0	0	0	0	0
ABHD1	5	5	7	8	10	9	21	18	5
ABHD10	932.005	1063	916.996	1381	824.007	971.999	1248.99	1316.99	1031
ABHD11	592.001	540.001	636.001	563	569	596	623.999	685.999	636
ABHD11-AS1	4	5	8	1	4	3	8	9	3
ABHD12	1905	1946	2210.99	2148.98	1954.99	1834.02	2445.95	2415.95	2462.02
ABHD12B	10	13	8	2	8	9	2	8	1
ABHD13	523	916	214	941	226	518	652	807	252
ABHD14A	160.488	119.34	159.12	151.837	143.267	124.93	156.483	197.533	185.173
ABHD14A-ACY1	35.162	4.13304	9.66757	0.955807	9.75472	0.474006	46.1637	18.5587	5.17282
ABHD14B	974.999	899.995	1078	1213	1077	930.001	1174	997.004	1116.01
ABHD15	1558	1662	1624	2031	1703	1711	1707	1890	1873
ABHD16A	455.001	357.001	488.002	481.999	408.999	405	420.002	501.001	541.002
ABHD16B	97	88	131	89	106	90	123	129	141
ABHD17A	707.998	660	801	691	733	687	774.998	823.006	875
ABHD17B	665.002	831.004	756.002	953.997	652.999	610.999	755	807.999	713.999
ABHD17C	865	1054	790	2075	1093	1374	1115	1227	771
ABHD18	303	324	145	466.999	160	319	263	330	147
ABHD2	8729.38	8221.23	8788.14	10199.6	7919.32	8859.48	6560.66	7170.76	7590.83
ABHD3	390.001	435.999	408	588	395.999	398	453.999	431.001	383
ABHD4	2298	2424	2910	2277	2170	2077	2052	2347	2653
ABHD5	461	550	373	767	394	495	576	729	478
ABHD6	407	415.999	443	474	411	416	449	481	515.998
ABHD8	248	216	244	297	331	227	296	223	267
ABI1	1979.99	2351	1971	2676.79	1740	1935.99	2096.01	2270	1836.01
ABI2	3013.97	2913.95	2621.03	3128.01	1984.98	2526.98	2802.98	2939.02	2465.04
ABI3	3	2	8	2	1	0	2	2	1
ABI3BP	602	795	621	209	177	202	108	173	104
ABL1	8551.31	7070.15	9050.63	8093.54	6844	6552.99	6077.13	6379.99	6774.04
ABL2	4540.03	4892.85	4179.95	3930.05	2957.03	3593.95	2679.99	2943.98	3015
ABLIM1	4464.94	4188.1	4091.93	6255.05	4174.96	4652.02	3817.03	3868.05	3694.02
ABLIM2	39	22	34	46	47	35	61	50	37
ABLIM3	410.999	311	373.001	401	351	323	252	279	226
ABO	0	0	0	0	0	0	0	0	0
ABR	5451.03	5459.88	6492.06	7619.74	7651.75	7297.82	5931	6769.82	7580.81
ABRA	0	0	0	0	0	0	1	0	0
ABRACL	392	459	265	607	335	477	500	613	361
ABT1	632	647	819	682	688	654	699	733	823
ABTB1	615.002	561.002	668.997	438.999	469.999	351.001	623.001	529.002	540.997
ABTB2	1206	1036	1395	1594	1351	1348	1077	996	1187
ACAA1	1248	1169	1467.99	1337	1237.99	1332	1323.99	1352.01	1483.99
ACAA2	2270	2179	2623	2225	2351	2151	2241	2377	2489
ACACA	5563.86	5197.86	6309.13	6604.94	6204.97	5780	4960.16	4850.93	5619.67
ACACB	1263	1188	1365	1209	1191	1132	962	1000	1139
ACAD10	749.003	625.003	831.004	943	814.998	733.996	672.999	684.001	745.003
ACAD11	525.293	435.242	454.142	599.59	419.357	479.639	530.514	502.014	404.277
ACAD8	446	423	476	587	561	501	465	548	508
ACAD9	1305.01	1164	1294.99	1195.99	1161	1059.99	1190.01	1316	1353.01
ACADL	21	6	7	4	3	9	17	10	2
ACADM	1325.99	1708.99	575	1721.97	587.998	1325.01	1378.99	1691	760.001
ACADS	380	348	363	407	370	261	418	381	405
ACADSB	1456	1600	1375	1765	1178	1470	1365	1476	1330
ACADVL	9934.63	9623.31	11375.6	11454.4	11075	10109.4	10596.6	10978.5	11462.3
ACAN	50	57	57	27	13	21	47	34	26
ACAP1	0	0	0	1	0	2	3	5	0
ACAP2	1047	1479	1004	1687	789	1001	1069	1228	838
ACAP3	645	699	729	562	594	531	692	719	816
ACAT1	1744	1746	1746	2102	1496	1776	1932	1953	1759
ACAT2	1007.14	1086.38	1116.38	1162.22	1040.69	1027.04	1057.22	1047.09	1189.93
ACBD3	1772	2165	1758	2623	1616	1776	1922	2096	1839
ACBD4	697	571	688.001	1027	855	669	894.999	819.999	744
ACBD5	1944	2315.99	1725.98	3029.99	1696.01	2206	2178.98	2682.98	1964
ACBD6	1223	1194	1253	1291	1109	1013	1424	1301	1343
ACBD7	83	88	53	82	34	69	107	86	47
ACCS	308	276	315	391.001	374	333	354.001	333	311
ACCSL	0	0	0	0	0	0	0	0	0
ACD	571	445.001	593.001	523.002	434.001	413.999	609.002	633.001	670.996
ACE	19	30	12	18	19	16	32	17	16
ACE2	57	49	50	36	12	21	41	50	27
ACER1	0	0	0	0	0	0	0	0	0
ACER2	245	201	191	320	215	293	190	192	217
ACER3	1878	2184	1380.99	2445.96	1135	1806.99	1539.97	1945.99	1349.01
ACHE	149	142	147	212	181	166	186	147	148
ACIN1	6597.82	5798.89	7033.97	6415.94	5358.92	5373.89	6012.02	6000.88	6742.96
ACKR1	46	33	31	43	29	28	42	32	21
ACKR2	2	4	1	5	2	1	0	2	1
ACKR3	741	843	1010	132	103	113	159	217	221
ACKR4	3	11	9	7	2	8	8	4	1
ACLY	24117.4	22593.6	25810.4	23921.8	20980.1	20991.7	25104	26611.7	27515.6
ACMSD	0	1	1	0	2	0	0	0	0
ACO1	4929.79	4819.04	5033.01	3786.9	3015.02	3194.05	3489.07	3755.96	3834.09
ACO2	3908.03	3434.31	4220.56	4147.2	3545.19	3267.35	4009.21	3713.56	3823.22
ACOD1	0	2	2	0	0	0	0	1	0
ACOT1	219.313	229.94	246.091	309.1	305.604	233.169	259.026	293.458	294.062
ACOT11	58	71	105	72	85.222	87	53	74	90
ACOT12	0	2	1	3	3	1	0	0	0
ACOT13	1724	1772.77	1753.13	1980.06	1555.44	1697.74	1844.95	2058.2	1928.68
ACOT2	1617.69	1593.05	1838.92	2039.91	1706.4	1622.81	1967.96	1887.53	1868.92
ACOT4	26	32	37	64	70	48	26	22	45
ACOT6	0	0	1	0	0	3	2	0	0
ACOT7	2375.02	2097.01	2530.03	2686	2385.03	2190.03	2828.99	2775	2951.05
ACOT8	277.314	260.285	280.505	289.102	326.323	223.986	283	316.011	308.332
ACOT9	2351.98	2394	2194.01	2605.97	2178.01	2448.04	2631.98	2887.04	2501.97
ACOX1	1552.38	1596.35	1542	2121.7	1679.15	1745.85	1424.39	1738.99	1641.09
ACOX2	163	192	161	146	124	134	231	214	217
ACOX3	242	250	264.001	345	314.001	321.001	354	270	300
ACOXL	3	0	0	2	2	0	2	4	0
ACP1	4999.88	5005	5517.93	4466.94	3904.98	3774.08	4945.91	5644.89	5549.13
ACP2	1487	1470	1767.99	1618.98	1749.01	1491	1332.99	1613.99	1599.99
ACP5	1	2	1	0	1	3	3	3	3
ACP6	400	427.001	470	479.001	548	469	375	488	477.001
ACP7	0	0	0	3	5	4	0	1	4
ACPP	8	3	5	14	7	8	6	6	12
ACPT	0	0	0	0	0	0	0	0	0
ACR	2	0	2	1	0	1	0	4	2
ACRBP	20	8	13	7	6	7	6	12	14
ACRC	48	44	44	57	49	53	45	58	48
ACRV1	0	0	3	2	1	2	2	1	2
ACSBG1	3	6	7	8	1	8	3	2	2
ACSBG2	1	2	0	2	1	0	3	1	0
ACSF2	513.998	381.001	461.998	841.996	666.003	550.998	789.001	579.999	633.002
ACSF3	684.999	660.003	742.001	875.001	725	739.001	756	717.002	798.001
ACSL1	840.001	787	792.002	1440.02	859.999	997.996	992.998	1022	963.003
ACSL3	7326.27	8522.02	5894.75	9802.99	4923.06	6584.01	8013.03	8428.98	6102.74
ACSL4	3328.95	4144.15	1948.98	6027.19	1995.02	3363.01	3045.94	3221.02	1895.97
ACSL5	53	63	59	122	97	97.9999	51	64	50
ACSL6	5	4	2	5	0	4	2	6	3
ACSM1	0	0	0	0	0	1	0	0	0
ACSM2A	0	0	0	0	0	0	0	0	0
ACSM2B	0	0	0	0	0	0	0	0	0
ACSM3	380.001	314.405	328	504.206	357	417.999	531.263	482.505	472.001
ACSM4	0	0	0	0	0	0	0	0	0
ACSM5	0	1	0	0	1	0	3	1	3
ACSM6	0	0	0	0	0	0	0	2	0
ACSS1	1264.01	999.009	1249.01	771.998	742.001	719	1029.01	995.995	1121.99
ACSS2	1604	1365.99	1590.02	1861.02	1725	1372	1493	1330.01	1410.99
ACSS3	5	4	1	3	1	0	9	4	0
ACTA1	8	12	3	4	4	10	4	8	0
ACTA2	414.979	309.884	383.939	650.909	522.917	483.951	501.898	378.955	427.939
ACTA2-AS1	5.02052	7.1159	9.05966	12.0942	13.0843	14.0487	6.10322	5.04512	10.0593
ACTB	147521	131126	159940	145352	128980	121613	145080	148904	156658
ACTBL2	24	19	20	16	3	2	5	13	4
ACTC1	2	4	2	0	0	1	0	1	0
ACTG1	178906	154024	192369	171960	153465	142927	165211	165869	179259
ACTG1P17	12	1	5	2	5	8	7	5	7
ACTG1P20	34	46	42	34	35	26	35	36	42
ACTG1P4	4	4	4	11	3	4	6	1	6
ACTG2	0	0	1	0	0	0	0	2	2
ACTL10	3	3	3	9	4	9	5	3	5
ACTL6A	1753.01	1704.01	1125.99	1740.01	1101	1557.98	1734.01	1929.98	1690.98
ACTL6B	0	0	0	1	0	0	0	0	0
ACTL7A	0	0	0	0	0	0	0	0	0
ACTL7B	0	0	0	0	0	0	0	0	1
ACTL8	7	12	11	18	10	17	11	13	16
ACTL9	0	0	0	0	0	0	0	0	0
ACTN1	17312.2	15231.1	17628.6	18060.5	15806.4	15436.5	16194.5	15489.6	16658.1
ACTN1-AS1	0	1	0	0	0	8	0	0	0
ACTN2	79	53	64	86	50	49	84	73	41
ACTN3	0	1	1	0	1	1	0	0	0
ACTN4	95700.8	82574.2	103936	83406.8	78662.1	72425.1	87797.9	81315.4	88940.6
ACTR10	1208	1254	589	1378	674	1180	1099	1433	1003
ACTR1A	5920	5814	7041	6948	6991	6297	6642	7119	7613
ACTR1B	860	900	1035	759	689	697	966	1010	914
ACTR2	10966.7	14946.6	8074.28	18104.9	7596.17	12079.1	13361	15205	9472.23
ACTR3	7321.02	8132.98	4857.75	8230.76	4238.09	6585.31	7668.27	9409.09	6485.25
ACTR3B	316.931	306.933	380	390	351	391.976	301	387	396.973
ACTR3BP2	0	0	0	0	0	0	0	0	0
ACTR3BP5	0	0	0	0	0	0	0	0	0
ACTR3C	2.0687	1.0671	0	0	0	1.02319	0	0	1.02709
ACTR5	435	412	538	452	366	358	430	447	613
ACTR6	563.001	853.004	164	1358	204	637.001	1081	1096	230
ACTR8	631	694	818	819	839	732	547	768	682
ACTRT1	0	0	0	0	0	0	0	0	0
ACTRT2	0	0	0	0	0	0	0	0	0
ACTRT3	55	73	80	82	111	78	58	78	109
ACVR1	1315	1318	1249.98	1432	1091.01	992.009	1213.01	1371	1250
ACVR1B	1280.99	1161.99	1504.98	1769.02	1434.98	1452	1308.99	1381.98	1461.02
ACVR1C	10	9	7	14	1	7	16	3	5
ACVR2A	211.25	238.431	175	193.785	95.9999	165	186.155	201.87	139
ACVR2B	795	849	695	999	660	823	670	613	623
ACVR2B-AS1	31	35	41	26	38	34	26	50	24
ACVRL1	38	33	45	84	43	49	47	46	38
ACY1	439.349	476.527	547.213	475.207	519.981	419.594	493.352	502.908	544.654
ACY3	20	19	5	7	10	7	13	10	10
ACYP1	113	92	117	161	112	122	193	169	167
ACYP2	48	78	61	61	70	69	108	100	81
ADA	708.997	637.002	687.999	788.997	707.998	614.001	719.002	699.999	742.998
ADAD1	0	0	0	0	0	0	0	0	0
ADAD2	1	3	0	4	0	0	5	1	1
ADAL	338.366	354.859	297.237	323.908	242.3	372.501	320.966	408.448	377.176
ADAM10	10735.8	11661.2	6912.59	13250.2	5867.82	10210.7	9150.6	9956.33	6372.93
ADAM11	144	102	85	168	157	127	167	166	150
ADAM12	677.003	709	691.998	1116	865.006	1012	460.002	497.998	492.001
ADAM15	3610.97	3204.01	3942.97	3931.99	3744.97	3420.98	4044	3855.05	4221.97
ADAM17	4519	4893	3977	4938	3053	3770	4126	4358	3690
ADAM18	0	0	0	0	0	0	0	0	0
ADAM19	802	724	773	898	833	790	688	690	692
ADAM1A	71	84	86	75	97	67	39	78	85
ADAM2	0	0	0	0	0	0	0	0	0
ADAM20	2	8	0	0	0	5	0	5	3
ADAM20P1	20	14	13	7	10	9	9	15	2
ADAM21	6	7	9	6	0	3	9	3	2
ADAM21P1	1.39e-33	0	0	0	0	0	0	0	0
ADAM22	175	152	133	249	138	185	178	199	118
ADAM23	996	997	931	947	752	769	970	906	851
ADAM28	33	27	12	62	15	44	20	27	15
ADAM29	0	0	0	0	1	0	0	0	0
ADAM30	0	0	0	0	0	0	0	0	0
ADAM32	9	12	8	13	7	14	17	12	6
ADAM33	1	0	0	0	0	0	0	0	0
ADAM3A	0	0	0	0	0	0	0	0	0
ADAM5	0	0	0	0	0	0	0	0	0
ADAM6	0	0	0	0	0	0	0	0	0
ADAM7	0	0	0	0	0	0	0	0	0
ADAM8	104	154	167	111	121	92	97.0001	124	96
ADAM9	13330.8	14929.5	12777.6	18902	12161.5	12931.6	15048.7	16327	13768.8
ADAMDEC1	0	0	0	0	0	0	0	0	0
ADAMTS1	26	32	27	5	4	3	14	7	4
ADAMTS10	1386	1467	1601.99	1031	1001	860.998	1102	1039	1009
ADAMTS12	793.007	751.005	770.997	347.999	247	238	482.001	510	462
ADAMTS13	67	62	64	89	87	78	78	62	72
ADAMTS14	7	10	10	4	8	3	3	5	5
ADAMTS15	152	148	170	223	272	202	178	172	211
ADAMTS16	62	61	63	107	91	98.9999	47	64	49
ADAMTS17	3	1	2	1	2	1	4	0	0
ADAMTS18	1	1	0	1	0	0	0	3	1
ADAMTS19	0	0	0	0	0	0	0	0	0
ADAMTS19-AS1	0	0	0	0	0	0	0	0	0
ADAMTS2	16	8	18	8	8	3	6	5	7
ADAMTS20	0	0	0	0	2	0	0	2	0
ADAMTS3	1	2	3	0	1	0	2	1	4
ADAMTS4	26	13	14	43	22	15	26	6	7
ADAMTS5	0	0	0	0	0	0	0	0	0
ADAMTS6	46	30	34	13	18	2	7	15	5
ADAMTS7	413	306	407	385	360	328	433	335	359
ADAMTS7P1	0	0	0	0	0	1	3	1	2
ADAMTS8	8	7	2	6	4	3	14	8	3
ADAMTS9	884.995	770.001	887.995	670.002	435.998	572	485.999	536.998	604.998
ADAMTS9-AS1	1	0	0	1	0	0	0	1	3
ADAMTS9-AS2	2	2	1	0	5	1	3	1	2
ADAMTSL1	3	11	6	18	27	13	13	13	3
ADAMTSL2	0	1	0	0	0	0	1	0	5
ADAMTSL3	11	17	42	9	13	14	19	24	23
ADAMTSL4	639.001	447.001	492.002	701.002	631.998	470.999	568.999	386	411
ADAMTSL4-AS1	1	0	0	2	2	1	0	0	1
ADAMTSL5	209	206	239	242	173	144	176	206	179
ADAP1	321	340	430.001	289	321.001	334.001	267.999	274.001	280
ADAP2	134	109	140	147	138	122	177	138	142
ADAR	16243.8	15288.3	16851.2	18167.2	14998.3	15637.1	13208.5	14372.5	15140.2
ADARB1	1617.99	1494	1740	863.001	668.999	608.001	1298.99	975.999	1112
ADARB2	0	0	0	0	0	0	0	0	0
ADARB2-AS1	0	0	0	0	0	0	0	0	0
ADAT1	1391.99	1484	1656	2117.97	1853.98	1864	1380	1574	1662.01
ADAT2	225	303.001	228	384	190	263	321.999	342	253
ADAT3	65	69	65	75	82	80	77	110	139
ADCK1	173	177	236.999	245	248	232.001	205	214	200
ADCK2	779	742	825	821	740	658	856	845	932
ADCK5	216	191	227	192	194	173	203	240	222
ADCY1	458	411	479	417	311	356	323	318	369
ADCY10	4	5	2	2	6	5	7	5	3
ADCY10P1	7	12	12	10	10	8	6	8	5
ADCY2	0	0	0	0	0	0	0	0	0
ADCY3	4045.11	3974.65	4893.84	3302.24	3067.54	3090.12	3669.45	3882.92	4121.28
ADCY4	1	1	0	0	1	1	0	1	0
ADCY5	31	29	29	34	42	18	32	26	35
ADCY6	1787	1765	2098	1863	1728	1597	1808	1824	2037
ADCY7	2057.99	1945	2102.99	1720	1208	1350	1599	1528	1533.99
ADCY8	0	1	1	0	0	0	0	0	0
ADCY9	2308	1826	2293	1112	1053	1001	1552	1325	1373
ADCYAP1	4	0	1	1	0	0	0	1	0
ADCYAP1R1	2	9	4	2	0	3	1	2	1
ADD1	4280.04	4094.06	4810.97	4373.89	3985.92	3898.93	3673.91	4022.07	4531.97
ADD2	2001.98	1628.98	1977.98	1579	1204	1237	1652	1510	1764.01
ADD3	943.999	1075	564	1201	395	663.002	890.002	971.999	523.999
ADD3-AS1	1	0	0	2	0	0	5	0	0
ADGB	0	0	0	0	0	0	0	0	0
ADGRA1	4	0	2	8	10	5	11	1	4
ADGRA1-AS1	0	0	0	0	0	0	0	0	0
ADGRA2	251	186	260	205	206	176	266	168	214
ADGRA3	1506	1644	2012	1759	1665	1724	1328	1649	1750
ADGRB1	44	42	42	51	36	34	58	37	57
ADGRB2	595	504.002	543.998	648.003	545.001	448.001	774.997	616.999	625
ADGRB3	22	26	11	97	86	86	38	58	36
ADGRD1	44	52	43	72	64	38	71	48	64
ADGRE1	153	135	147	324.001	281	266	198	241	234
ADGRE2	169.796	143.911	124.713	413.51	380.458	354.118	183.994	152.327	166.132
ADGRE3	0	0	0	0	0	0	0	0	0
ADGRE4P	0	0	0	0	0	0	0	0	0
ADGRE5	1992.24	2037.72	2380.31	2550.68	2446.61	2536.65	2232.8	2334.62	2471.92
ADGRF1	3	7	6	7	4	4	1	7	9
ADGRF2	2	0	3	0	2	2	1	0	1
ADGRF3	5	15	2	11	5	4	2	6	4
ADGRF4	428	494	455	494	476	480	312	472	491
ADGRF5	0	0	0	0	2	2	0	0	1
ADGRG1	8648.01	8490.34	10538.9	6348.02	5893.9	4906.02	7009.87	7161.13	7638.88
ADGRG2	1942.01	1835	1628	1652	1032	1145	1333.01	1136	1017
ADGRG3	30	34	20	17	4	8	45	25	23
ADGRG4	0	0	0	0	0	0	0	0	0
ADGRG5	3	2	0	0	0	0	2	1	0
ADGRG6	8269.82	9490.48	5754.03	16747.9	7271.18	11423.9	9901.71	10567.5	6975.95
ADGRG7	1	0	0	1	0	0	0	0	0
ADGRL1	515.997	492	574.003	826.004	782.999	588.997	692.002	623	736.999
ADGRL2	527.999	499.998	480.999	968.993	690	781.002	566.001	705.999	536.002
ADGRL3	37	36	32	529.998	209	319	97.9999	90	80
ADGRL3-AS1	0	0	0	0	0	0	0	0	0
ADGRL4	48	108	46	129	56	90	59	69	34
ADGRV1	8	12	7	20	18	11	10	10	13
ADH1A	0	0	0	0	0	0	0	0	0
ADH1B	0	0	0	0	0	0	0	0	0
ADH1C	0	0	0	0	0	0	0	1	0
ADH4	0	1	2	0	0	0	1	0	0
ADH5	3601	3578	3756	3900	3190	3461	3586	4063	3864
ADH6	7	13	1	2	0	0	5	0	2
ADH7	0	0	0	0	0	0	0	0	0
ADHFE1	27	28	39	27	26	18	27	10	31
ADI1	2071.97	2175.02	2378.02	2122.04	1867.98	1978.01	2250.98	2538.01	2528.94
ADIG	0	0	0	0	0	0	0	0	0
ADIPOQ	0	0	0	0	0	0	0	0	0
ADIPOQ-AS1	0	0	0	0	0	0	0	0	0
ADIPOR1	4789.15	4467.97	4985.26	5594.24	4447.07	4581.14	4826.15	4932.87	4799.11
ADIPOR2	4997	5026	5675	5485	4861	4979	4894	5117	5652
ADIRF	17	18	12	20	21	18	9.75954	12	11
ADK	1058	1111	1013	1662	1188	1304	1272	1444	1229
ADM	1992	2027	2382	1836	1516	1418	1828	1989	2228
ADM2	163	137	171	119	109	110	182	115	128
ADM5	185	196	200	152	128	94	137	165	176
ADNP	4665.08	4653.14	4159.98	4768.92	3333.05	4082.09	3737.07	4141.09	3828.97
ADNP-AS1	15	15	6	7	7	9	17	14	22
ADNP2	1709	1770	1892	2274	1761	1918	1549	1880	1731
ADO	1437	1600	1134	2059	1062	1451	1580	1779	1195
ADORA1	26	29	34	61	49	34	40	42	57
ADORA2A	207.601	185.655	149.738	371.704	314.365	295.996	243.768	185.192	134.774
ADORA2A-AS1	17	10	35	17	11	13	16	10	14
ADORA2B	284	279	296	688	624	544	505	477	484
ADORA3	0	0	0	0	0	0	0	0	0
ADPGK	4732.73	4567.57	4939.46	5881.86	4816.95	5247.91	4555.88	5081.94	5179.4
ADPGK-AS1	4.23743	5.46425	6.53501	4.26521	2.14521	1.03806	0	0	4.39111
ADPRH	50	45	39	52	47	75	32	37	35
ADPRHL1	320.001	247	304	438.001	435.001	375.001	422	343.001	394.001
ADPRHL2	577	552	637	593	646	552	609	676	745
ADPRM	270	261	135	346	120	246	271	240	172
ADRA1A	0	0	0	0	0	0	0	0	0
ADRA1B	321	266	294	237	246	245	333	326	356
ADRA1D	178	214	211	162	163	129	145	135	175
ADRA2A	1	0	2	0	0	0	0	0	0
ADRA2B	15	3	5	2	0	0	7	5	2
ADRA2C	173	166	192	183	173	138	203	227	203
ADRB1	32	29	25	41	42	42	54	37	25
ADRB2	145	111	126	74	79	90	68	75	65
ADRB3	0	0	0	0	0	0	0	0	0
ADRM1	3269.01	3083.03	3813.09	3318.97	3101	2961.03	3753.97	3675.96	3916.9
ADSL	1727.99	1691.02	2052.04	1973.97	1785.01	1751.02	1802.01	2207.97	2280
ADSS	2277	2616	1076	3474	1260	2722	2453	3196	1476
ADSSL1	392.999	306	398.999	271	248.001	198	439.001	263.999	324
ADTRP	12	17	12	20	9	14	27	14	12
AEBP1	1	0	2	0	2	1	0	0	1
AEBP2	1291	2066.97	979.999	2401.03	814.998	1240.01	1727	1851.01	927.996
AEN	5029	4597	5480	5402	4515	4499	4922	4831	5006
AES	7724.9	6908.27	8401.46	7967.19	7396.48	6765.24	8733.35	8380.59	8635.34
AFAP1	12806.2	11032.3	12336	10746.8	8698.82	8352.57	9653.17	9062.06	8966.99
AFAP1-AS1	72.0372	57.0114	67.0179	40.0082	44.0502	29.0077	33.0038	29.0177	38.0093
AFAP1L1	400.001	427.001	367	444.002	356	356	416	456.998	394.001
AFAP1L2	812.001	870.001	773.001	1306.99	1158.99	1283.01	952.996	1061	930.006
AFDN	1954.99	1897.01	1830	2155.99	1485.01	1677	1569.99	1696.01	1562
AFDN-AS1	0	3	1	7	1	0	1	2	0
AFF1	3415.96	3237.98	2639	3805.1	2269.99	2856.02	2652.97	2563.03	2166.01
AFF2	2	0	5	3	0	0	1	3	0
AFF3	9	1	10	1	1	2	0	0	1
AFF4	4872	6164	4061	7542	3801	5311	4396	5237	3435
AFG3L1P	710	738.997	814	606.518	586	579	706.002	760.634	847.001
AFG3L2	2442.11	2661.97	2739.93	2619.19	2548.13	2535.19	2358.91	2729.24	2941.69
AFM	1	0	0	1	0	0	2	0	0
AFMID	292	303	330.001	440.999	378.999	339	379.001	414	437.002
AFP	1	0	0	1	2	0	0	1	2
AFTPH	2274.99	2740.96	1428	2619.99	1033	1691.01	2148.02	2341.99	1359.01
AGA	538.998	580.002	419.002	776.997	467.998	574.001	582.001	659	455.002
AGAP1	2658	2393.98	2894.01	2138.01	1808	1801	1907	1936	2220
AGAP1-IT1	5	0	8	1	1	6	6	2	4
AGAP11	17.0403	7.01818	3.01025	14.0119	18.0527	14	6.26185	7	9.06181
AGAP12P	107.334	91.1079	115.287	79.4632	63.6206	62.0512	62.5037	104.691	88.8478
AGAP2	97.0765	75.1176	100.283	199.767	128.534	109.407	158.178	97.4543	105.297
AGAP2-AS1	723.923	702.882	821.717	697.233	726.466	661.593	747.822	733.546	880.703
AGAP3	1769	1685.01	2037	1942	1918.01	1708	2018.01	1895.01	2138.99
AGAP4	308.059	310.911	319.01	324.37	255.767	280.954	286.948	289.354	315.888
AGAP5	253.737	207.587	225.453	222.255	204.258	174.091	189.921	185.662	191.221
AGAP6	714.629	672.023	817.234	639.882	572.196	526.161	557.758	654.398	619.765
AGAP7P	22.6371	20.8407	19.7128	19.8137	31.7367	20.4154	28.8007	17.1896	17.8037
AGAP9	773.568	730.51	884.288	659.201	592.37	491.325	553.045	651.7	596.415
AGBL1	0	0	0	0	0	0	0	0	0
AGBL1-AS1	1	0	0	1	0	0	0	0	0
AGBL2	56	51	39	86	94	79	58	57	81
AGBL3	5	6	4	11	4	9	12	11	11
AGBL4	1	0	0	1	0	0	0	0	0
AGBL4-IT1	0	0	0	0	0	0	0	0	0
AGBL5	1629.01	1418.06	1679.99	1429.99	1399.01	1259	1580.99	1598.05	1675.99
AGBL5-AS1	0	0	0	0	0	0	1	0	0
AGER	77	87	71	95	68	54	62	69	76
AGFG1	4910.16	5510.97	3731.97	5674.95	2816.98	3632.96	5311.92	5446.98	3749.09
AGFG2	550	516	620	711	677	562	667	752	696
AGGF1	1434	1688	937	2389	975	1597	1812	2107	1151
AGK	1623	1525	1468	1875	1419	1492	1559	1552	1561
AGL	868.008	962.002	349	950	329.999	611.001	679.001	809.003	430.999
AGMAT	161	155	146	191	161	190	173	154	172
AGMO	28	13	4	36	14	17	35	35	30
AGO1	1331	1228	1498.02	1345	1131.99	1142.99	1014	1214.98	1341
AGO2	1129	1048	1192.99	1020.01	896.993	868.995	706.002	761	810.998
AGO3	261.999	260	220	280	180	243	201	226	216
AGO4	667	639	564	712	495	518	538	575	473
AGPAT1	2217.03	2024.96	2394.02	2698.98	2492.05	2307.04	2305.98	2285.98	2325.96
AGPAT2	1950.97	1696.01	2079.99	2018.98	1889.02	1664.99	2377	2413.98	2496.05
AGPAT3	3099	3052.93	3642.99	3539.99	3284.97	3126.98	2763	3258	3374
AGPAT4	317	353	361	363	347	324	314	350	349
AGPAT4-IT1	12	20	24	19	10	19	5	14	16
AGPAT5	1535	1953	1420	2475	1350	1834	2108	2417	1734
AGPS	2574	3530	1483	2926	1077	2071	2704	3565	1748
AGR2	2434	1760	1401	7932	3740	4423	6757	5534	4929
AGR3	0	0	0	0	0	0	0	1	2
AGRN	23106.7	18951.6	22464.6	22064.9	18000	16058.5	22267.3	18653.5	19812.5
AGRP	0	0	0	1	0	0	0	0	1
AGT	8	2	1	5	3	3	13	3	2
AGTPBP1	1087.01	1272.99	623.998	1345.01	614	1202.99	1096	1164.99	753.997
AGTR1	6	6	6	22	8	11	19	17	21
AGTR2	0	0	0	0	0	0	0	0	0
AGTRAP	1700.99	1495.99	1859	1512	1432	1253	1686.99	1726	1656.99
AGXT	0	0	0	0	0	0	0	0	0
AGXT2	0	0	0	0	0	0	0	0	0
AHCTF1	3622.31	3938.35	2401.72	4427.24	2074.48	3865.92	3147.47	3893.01	2671.74
AHCTF1P1	1175.75	1159.61	700.303	1480.78	593.485	1262.04	803.543	1054.87	800.293
AHCY	9960.54	8741.73	10512.1	10425.6	9504.27	9157.66	11124.1	10650.3	11512.2
AHCYL1	6196.2	5604.83	5144.15	6543.74	4304.78	5038.03	5824.02	5835.99	5201.02
AHCYL2	2488.03	2154.97	2127.99	3923.92	2465.01	2784.03	1997.99	2116.98	1942.01
AHDC1	1230	1207	1502	1329	1292	1274	1194	1172	1404
AHI1	663.999	740.999	357.001	972.999	325	715.001	653.999	718.001	414
AHNAK	76782.7	74311.5	85015	53539.7	48722.2	51124.2	43074.9	44995	58974.3
AHNAK2	28664	28956	34354	31871	32786	30554	21778	24956	26603
AHR	2825	3235	2356	5534	2719	3456	2468	2659	2148
AHRR	176	215	286	341	422	457	187	257	297.999
AHSA1	4819.82	4317.86	5271.09	6022.36	4930.11	5118.98	5554.24	6146.9	6543.76
AHSA2	4058.07	4144.13	3657.55	4504.74	2905.73	2973.2	4034.54	3976.61	3850.87
AHSG	3	1	1	3	5	2	7	5	4
AHSP	0	0	0	0	0	0	0	0	0
AICDA	5	11	7	10	5	6	9	4	8
AIDA	2883	3187	1557	3902	1627	3040	2989	3323	1729
AIF1	0	0	0	0	0	0	0	0	0
AIF1L	110	98.9999	123	117	116	124	192	158	186
AIFM1	2869	2565	3157	3897.94	3540	3470.03	3362.01	3415.99	3502.02
AIFM2	2775.97	2543.01	3104.96	2569	2516.99	2426	2752.03	2935	3089
AIFM3	31	27	29	31	40	30	20	40	32
AIG1	453.001	417	437	598.999	342.001	351	483.001	454	441
AIM1	664	833	699	691	512	577	721	839	642
AIM1L	187	130	141	23	21	11	78	58	72
AIM2	1	1	1	1	1	5	2	1	2
AIMP1	1575.9	1638.54	736.398	1974.63	920.536	1556.52	1699.48	1952.56	1268.22
AIMP2	1384.84	1265.81	1563.94	1576.1	1493.19	1387.54	1443.85	1792.62	1975.35
AIP	976.01	942.004	1150	1199	1031.01	873.005	1330.99	1177.99	1224.01
AIPL1	1	0	0	0	0	0	0	0	0
AIRE	0	0	0	0	0	0	0	0	0
AIRN	0	1	0	0	0	0	0	0	0
AJAP1	0	0	0	0	0	0	0	1	0
AJUBA	4482.92	4328.16	4809.97	3982.08	3205.91	2968.03	4128.1	4094.92	4336.15
AK1	2136.96	1907.99	2260.98	2048.02	2114.96	1724.01	2174.03	2178.97	2063.97
AK2	5047.06	5280.93	4312.02	5603.04	4133.03	5211.1	5053.14	5978.9	4904.94
AK3	3205.04	4135.91	1578.99	5607.91	1397.99	2922.96	4652.87	4975.85	1551
AK4	1411.01	1873.02	1302	1688	1103	1421.98	1287	1678.02	1280
AK5	115	182	129	161	130	184	108	146	153
AK6	708.732	792.505	447.567	1002.69	440.028	683.588	958.185	1091.91	599.567
AK7	119	123	98	208	176	166	186	155	147
AK8	26	31	27	45	30	31	32	29	15
AK9	135	152	89	135	71	135	142	189	104
AKAIN1	0	0	0	0	0	0	0	0	0
AKAP1	3757.05	3390.99	4072.86	3867.08	3413.95	3690.95	3417.92	3953.88	4217.95
AKAP10	2175	2096	1936	2744	1953	2284	1902	2229	2029
AKAP11	1890	2166	1108	2684	989	1937	1479	1780	1207
AKAP12	23319.9	20690.8	20856.2	25615.5	16995.3	18670	17180.3	15285.2	17177.2
AKAP13	7351.26	7014.91	7846.12	6071.11	5131.92	5672.8	4644.01	5128.16	5974
AKAP14	1	1	0	0	0	0	0	0	0
AKAP17A	1547.98	1451.01	1659.02	1585.98	1539.98	1422.01	1410.99	1549.99	1650.02
AKAP2	7313.93	7816.46	7055.71	7772.09	5328.27	5990.91	5234.36	5163.59	4815.56
AKAP3	20	15	21	23	13	18	18	12	15
AKAP4	0	0	0	0	0	0	0	0	0
AKAP5	99	124	43	68	29	62	76	121	44
AKAP6	62	72	84	70	53	44	55	35	56
AKAP7	143	178	67	203	53	99	172	206	56
AKAP8	911	928	1088	1007	888	850	821	932	1025
AKAP8L	1199	1042.99	1265	1363	1280	1237	1414.01	1313	1452.01
AKAP9	1415.01	1874.02	935.006	1420	719.004	1211	1023	1354	852.999
AKIP1	693	649	833.002	820.001	759	664.001	801	698	759.001
AKIRIN1	2536.05	2646.01	2270.96	3111.03	2325.03	2697.01	2330.95	2692.95	2368.02
AKIRIN2	1009	922	996	1177	952	881	955	1136	1071
AKNA	249	198	244	345.999	209	253	282	231	249
AKNAD1	5	4	1	8	4	3	10	5	3
AKR1A1	948.999	901.997	1082	1137	1006	873.002	1112	1122	1250
AKR1B1	74201	79103	94291	86037	92361	80013	83905	92623	89296
AKR1B10	58406	62930	73092	43197	41068	43469	62174	78256	83958
AKR1B15	306.005	310.024	271	452.01	302	359	323	316	252.006
AKR1C1	28827.8	31349.2	38220.1	14084.9	14940.2	13612.8	25321.2	28605.8	29654.7
AKR1C2	41766.2	43822.7	49843.7	43501.6	39071.1	36348.9	53339.5	58129	59203.2
AKR1C3	37530.4	37799.3	46587.9	36146.4	37297.9	33021.3	44657.3	51026.7	55214.9
AKR1C4	26	38	46	6	11	17	27	37	39
AKR1C6P	0	1	0	0	0	0	0	0	0
AKR1C8P	5	7	9	1	1	2	14	7	9
AKR1D1	0	0	0	0	1	1	0	0	1
AKR1E2	198	183	208	190	190	152	147	185	211
AKR7A2	666	564.999	779.998	682.999	659.998	631.999	751.997	722.003	904.002
AKR7A2P1	5	3	8	8	1	6	4	3	1
AKR7A3	5	1	4	2	6	1	9	9	5
AKR7L	12	20	10	7	3	5	5	14	8
AKT1	5263.21	4991.18	6062.3	5591.79	5241.96	4903.85	5310.97	5470.94	5835.79
AKT1S1	2718.05	2660	3414.98	3090.04	3101	2869.04	2563.98	3055	3165.04
AKT2	9107.33	8611.85	10673.5	8848.57	8907.25	7808.09	8368.48	8703.82	9265.94
AKT3	4673.85	5008.73	3635.11	4704.01	2667	3697.99	3959.08	4043.59	2952.49
AKTIP	676.628	765.475	545.861	952.715	498.133	718.811	819.293	945.68	678.046
ALAD	1150.01	1193.01	1283.99	1068	993.993	1062.01	1081.01	1112	1194.99
ALAS1	2910.99	2640.04	3286.01	3089.96	2876.03	2658.94	2881.04	3034.05	3144.96
ALAS2	0	0	0	0	0	0	0	0	0
ALB	9	6	3	2	0	0	0	4	0
ALCAM	8359.71	10536.4	6599.92	10809.1	4919.97	6662.94	8562.67	9558.32	6948.95
ALDH16A1	966.995	791.997	1055.99	841.997	718	782.997	871.006	1036.99	976.994
ALDH18A1	3029.97	3003.02	3524.94	3342	2992.01	3040	2877	3378.06	3519.03
ALDH1A1	220767	231176	240974	206998	156050	154559	285504	266238	256485
ALDH1A2	1	0	3	5	2	4	3	3	1
ALDH1A3	902.122	957.278	883.651	1755.1	1568.2	1828.33	842.202	968.693	910.485
ALDH1B1	3342	3070	3216	3363	2665	2898	3055	3333	3425
ALDH1L1	6	0	4	1	4	0	3	1	5
ALDH1L1-AS1	0	0	0	0	0	0	0	0	0
ALDH1L1-AS2	0	0	0	0	0	1	0	0	0
ALDH1L2	552.997	533.999	374.999	640.999	372.999	484.998	458.001	393.001	325
ALDH2	5571.02	4943.97	5744.3	4621.95	3623.06	3687.09	5691.01	4945.01	5141.99
ALDH3A1	61906.6	65979.4	85792.3	120885	126736	127371	101986	136799	153260
ALDH3A2	10904.5	10438.1	11384.6	11389.5	9304.56	9491.23	10183.5	10896.4	11260.1
ALDH3B1	8002.53	7393.73	8920.07	10003.6	9956.61	8159.13	8449.85	7785.07	8174.93
ALDH3B2	1	0	3	1	0	2	2	0	0
ALDH4A1	561.998	514.998	574.998	686.003	670.002	572.998	608.003	574.998	600.999
ALDH5A1	1051	937.005	972.005	1084.99	740.005	869.996	882.995	903	889.008
ALDH6A1	633.998	573.001	530.001	802.09	503.802	488	597.001	510.998	516.001
ALDH7A1	2213	2005	2436	2430	2102	2201.98	2399	2473	2598
ALDH8A1	18	7	5	13	10	12	27	13	8
ALDH9A1	2220	2423	2078	2744	1784	2130	2343	2450	2127
ALDOA	39189.4	39050.9	46852.5	37674.7	36299.6	33954.9	37674.5	44559.2	44654.2
ALDOB	4	3	6	0	5	0	0	3	0
ALDOC	78	73	100	155	107	84	114	96	86
ALG1	772.229	779.107	1031.94	766.15	872.762	814.041	735.822	867.412	987.85
ALG10	163	219	96	250	80	154	180	246	133
ALG10B	414.001	628.997	314.999	756.996	205	366	482.999	590	253
ALG11	303.536	295.711	222.463	448.018	210.007	406.72	225.401	277.74	174.587
ALG12	768	660	744	860	800	690	775	685	764
ALG13	848.998	1115	854.999	1308	829	928	951	1111	847
ALG14	183	155	165	207	152	217	172	180	217
ALG1L	0	0	0	0	0	2.05591	3.06879	1.04191	0
ALG1L2	0	0	0	0	0	0	0	0	0
ALG1L9P	14	5	6	16	7	4	3	3	2
ALG2	1599.99	1922.98	1855	2152.98	1606	1726.01	1814	2115.98	1582
ALG3	1027	981.002	1226	1131	1081.01	1093	1062.99	1206	1255
ALG5	441	436	206	550	253	519	475	580	365
ALG6	256	306	89	379	106	256	286	330	186
ALG8	1486.01	1457.99	1154.99	1998.04	1328	1741.98	1535	1833	1500.99
ALG9	807.001	779.004	796.002	799	642.001	655.999	723.999	770.001	751.001
ALK	0	2	1	0	0	0	0	1	0
ALKBH1	749	735	667	888	582	637	755	827	731
ALKBH2	669.001	603.999	709	681	598	696.001	686	792.001	811
ALKBH3	362	376	439	490	432	479	384	450	457
ALKBH3-AS1	2	0	3	0	0	0	0	0	0
ALKBH4	376.372	379.539	455.914	396.668	468.183	373.782	411.842	459.965	447.527
ALKBH5	4298	4017	4734	4508	4149	4032	4272	4599	4682
ALKBH6	317	298	345	452	375	354	416	435.001	450
ALKBH7	418	354	466	462	408	355	492	438	413
ALKBH8	423	538.999	391.001	495.002	281.999	399.999	437	609.002	437.999
ALLC	0	2	0	1	1	0	0	0	0
ALMS1	1478	1565	1329	1038	714	1010	764	938	949
ALMS1-IT1	47	47	4	44	17	10	51	26	29
ALMS1P1	2	11	0	3	1	0	0	1	2
ALOX12	1	1	1	2	0	8	1	5	0
ALOX12-AS1	9	4	9	6	11	3	8	14	8
ALOX12B	16	13	17	21	26	19	16	35	24
ALOX12P2	129	142	107	129	127	89	137	97	119
ALOX15	0	1	0	0	0	1	0	6	2
ALOX15B	0	0	0	1	1	1	0	0	0
ALOX15P1	0	0	2	0	0	1	0	0	0
ALOX5	30	36	35	54	38	35	26	37	27
ALOX5AP	6	9	11	9	8	8	4	2	9
ALOXE3	134	106	108	133	124	97	100	122	90
ALPI	1	2	2	1	0	0	0	1	0
ALPK1	725.004	624.997	587	951.997	579.998	729.002	612.997	561.001	536
ALPK2	2856	2730	3465	2291	2149	2467	2050	2106	2322
ALPK3	60	73	93	57	71	66	36	68	54
ALPL	12	8	8	13	10	4	16	10	11
ALPP	297.376	244.942	314.954	26.8443	19	38	125.961	95.8092	114
ALPPL2	16.6244	4.05806	3.04555	4.1557	0	3	1.03892	3.1908	0
ALS2	1397	1551	1408	1460	1080	1167	1197	1287	1342
ALS2CL	537	477	556.999	370	372	360	436.001	389	386.999
ALS2CR11	2	7	0	10	0	1	1	7	0
ALS2CR12	4	4	4	5	4	8	2	9	3
ALX1	112	144	126	152	168	165	162	180	181
ALX3	34	29	31	29	27	29	32	41	32
ALX4	448	436	508	391	371	397	262	300	300
ALYREF	2150	1884	2423	1881	1795	1846	2307	2493	2768
AMACR	674.003	732.003	734.303	960.994	730.868	729.003	849.998	878.758	747.997
AMBN	0	0	0	0	0	0	0	0	0
AMBP	49	22	32	23	19	21	50	48	48
AMBRA1	1654	1477	1787.98	2073	1790.99	1639.99	1476	1493.99	1682
AMD1	5409.05	6236.98	3233.94	6935.15	3123.97	5462.02	5409.91	6785.31	3968.95
AMDHD1	129	133	95	133	106	104	117	135	125
AMDHD2	225.034	165.099	178.045	173.684	202.333	175.044	198.802	182.151	215.315
AMELX	0	0	0	0	0	0	0	0	0
AMELY	0	0	0	0	0	0	0	0	0
AMER1	1079	1030	1187	908	725	797	665	807	801
AMER2	0	0	0	0	0	0	0	0	0
AMER3	0	0	0	0	0	0	0	0	0
AMFR	4050.91	4001.95	4570.85	4828.82	4290.05	4127.96	3890.9	4066.93	4336.1
AMH	99	110	135	110	89	82	124	109	138
AMHR2	2	5	1	2	3	4	4	7	3
AMIGO1	81	75	70	83	75	48	46	86	80
AMIGO2	10399.6	15251.4	11089.8	20696.1	15247.1	16316.3	12446.5	16784.5	13084.5
AMIGO3	155	220	237	175	185	178	150	215	227
AMMECR1	1194.01	1703.99	919.004	1860	736.999	1168.99	1208.99	1590.98	833.003
AMMECR1L	2072	2142.04	2251.98	1942.01	1533.02	1567.99	1686.99	1855.02	1841
AMN	0	4	0	0	0	1	4	0	0
AMN1	342.999	371.001	234	690.999	307	409.999	562	512.001	320
AMOT	22	4	9	1	2	5	7	4	3
AMOTL1	3628.04	3704	3905.02	7067.98	5223	5785.77	3456.9	3994.95	3811.97
AMOTL2	13027.1	11498.2	12855.8	11553.4	9604.29	8587.71	11404	10078.8	10149.3
AMPD1	0	0	0	0	0	0	0	0	0
AMPD2	1498.01	1437	1692	1590.99	1512.01	1432	1574.99	1602.02	1642.98
AMPD3	293.001	321	268.999	625.002	463.999	535.001	334	328.001	310.999
AMPH	3	2	0	2	0	6	0	3	0
AMT	35.2504	32.4998	37.3701	30.0813	33.1865	30.0973	27.443	30.0926	31.1173
AMTN	0	0	0	0	0	0	1	0	0
AMY1A	0.769817	0	0	0	0	1.53963	0	0	0.769817
AMY1B	0.147723	0	0	0	0	0.295446	0	0	0.147723
AMY1C	0.0824602	0	0	0	0	0.16492	0	0	0.0824602
AMY2A	0	0	0	0	0	0	1	0	0
AMY2B	47	82	46	46	32	39	55	48	39
AMZ1	8	2	3	0	8	1	1	2	3
AMZ2	3492.03	3183.03	2995.98	4148.99	3035.97	3550.97	3809.01	3878.04	3653.03
AMZ2P1	196	220	171	261	169	213	267	262	211
ANAPC1	3632.08	3478.56	3303.69	3069.31	2238.1	2936.49	2860.61	3388.29	3122.26
ANAPC10	315	259	171	387	170	295	363	304	213
ANAPC11	1196	1070	1373	1282	1135	1085	1481	1512	1520
ANAPC13	1747.89	1942.73	866.219	2205.67	874.158	1605.49	2049.73	2344.77	1058.35
ANAPC15	809.855	768.761	906.208	739.347	672.577	718.641	903.304	972.655	903.759
ANAPC16	2791	3098.99	3165.99	3533.96	2921.99	2782.99	3104.98	3470.98	3116.99
ANAPC1P1	1	0	3	1.00142	2.0039	2.00297	0	2.00516	1
ANAPC2	1255	1124	1304	1278	1136	1167	1144	1288	1453
ANAPC4	342.001	454.999	145	561.003	204	390	401	538.998	231
ANAPC5	3338.04	3241.02	3234.96	3716.92	2991.01	3342.99	3452.05	3927.98	3355
ANAPC7	2224.99	2329	2393.02	2557.01	2104.99	2368.02	2528.97	2855.03	2734.98
ANG	327.983	258.256	332.627	272.83	206.023	212.054	358.651	295.129	345.697
ANGEL1	1134	1013	1210	1408	1290	1180	1135	1000	1130
ANGEL2	1239	1539	903.004	1777.02	942.003	1243	1171.99	1358.99	913.993
ANGPT1	22	23	18	75	20	20	25	36	31
ANGPT2	7	13	3	5	0	2	6	4	6
ANGPT4	0	1	4	2	1	0	1	0	0
ANGPTL1	17	21	21	14	3	8	13	15	5
ANGPTL2	7	5	6	16	13	8	8	4	1
ANGPTL3	0	0	0	0	0	0	0	1	0
ANGPTL4	1386	1258	1319.01	1887.98	1530.99	1266	1491.98	1416.99	1434.02
ANGPTL5	0	0	0	0	0	0	0	4	0
ANGPTL6	4.33e-35	1.19846	1.27114	1.22771	2.45079	4.9e-35	2.3528	5.29e-38	3.63387
ANGPTL7	0	3	0	0	0	0	0	0	0
ANGPTL8	0	0	0	0	0	0	0	0	0
ANHX	0	0	0	0	0	0	0	0	0
ANK1	168	189	255	703.002	808.002	743.995	249	287	338
ANK2	47	47	28	83	60	67	48	47	41
ANK3	78	50	44	202	139	145	89	74	73
ANKAR	21	23	15	14	8	15	20	11	13
ANKDD1A	51	76	49	80	60	70	64	82	53
ANKDD1B	1	1	5	3	0	7	2	5	0
ANKEF1	2222.99	2292.04	2150.97	2720.01	2013.01	2412.99	1882.96	2245.99	2129.04
ANKFN1	0	2	1	0	0	0	0	2	5
ANKFY1	5211.87	5234.89	5858.97	6006.15	4926.99	5103.02	4147.93	5011.97	5029.94
ANKH	785	725	858	821	665	676	722	774	821
ANKHD1	2165.19	2336	2069.79	2435.49	1630.67	2071.92	1670.34	1733.85	1635.49
ANKHD1-EIF4EBP3	2774.38	2562.04	3103.11	2780.61	2873.34	2712.11	2180.66	2390.1	2654.99
ANKIB1	3371	3562	2680	4328	2572	3355	2896	3451	2631
ANKK1	10	5	8	3	8	3	10	2	2
ANKLE1	34	45	66	36	27	32	39	61	43
ANKLE2	5249	5125	6246	5273	4788	4457	4950	5146	5465
ANKMY1	322.292	250.662	330.583	236.124	196.138	231.356	202.479	263.458	280.801
ANKMY2	825	789	602	976	580	863	754	954	708
ANKRA2	566	594	544	872	551	636	602	610	541
ANKRD1	350	298	235	438	243	449	593	384	350
ANKRD10	1338	1371	1385.99	1489.99	1259	1262.01	1360.01	1393.99	1248.01
ANKRD11	6207.91	6423.15	7130.02	6925.01	6199.88	6639.04	5354.03	5638	6177.95
ANKRD12	628.003	868.996	482	755.003	292.001	528.999	634.996	641.997	344.999
ANKRD13A	1385	1365	1305	1354	1024	1139	1196	1135	965
ANKRD13B	780	670	820	697	592	562	817	749	779
ANKRD13C	674	815	393	969	339	627	704	870	387
ANKRD13D	551	573	599.999	626.998	522	512.002	561.003	630.001	651.998
ANKRD16	280	304	329	318	281	311	268	334	320
ANKRD17	4438.96	4546.92	4311.06	4745.11	3581.95	4231.96	3441.04	3721	3613.01
ANKRD18A	258.982	296.015	115.562	279.141	107	217.249	212.263	244.839	113
ANKRD18B	176.018	220.985	90.438	210.859	65	169.751	178.737	155.161	62
ANKRD18CP	6	6	5	3	7	3	5	13	2
ANKRD18DP	1	0	0	4	0	0	0	0	0
ANKRD19P	20	19	30.0018	18	23	21	16.0021	30	36
ANKRD2	63	46	75	46	47	40	65	51	70
ANKRD20A1	7.0432	19.9129	1.44101	12.2619	12.8085	7.6929	1.80159	8.5258	1.15141
ANKRD20A11P	0	0	0	0	2	0	0	0	1
ANKRD20A12P	41	46	33	130	51	57	87	91	32
ANKRD20A19P	4	0	1	2	0	0	0	2	0
ANKRD20A2	2.50061	8.46432	1.18598	6.58e-08	2.29e-07	0.42428	5.8e-05	2.65531	1.71e-11
ANKRD20A3	34.852	0.1132	16.367	18.4386	0.0510945	34.333	36.3105	35.2802	21.7454
ANKRD20A4	24.6041	14.5096	9.00605	4.29951	2.14043	4.54977	9.88784	12.5387	8.10319
ANKRD20A5P	60	76	41	95	43	43	53	52	35
ANKRD20A8P	0	0	0	0	0	0	0	0	0
ANKRD20A9P	64	60	47	116	38	65	66	65	39
ANKRD22	81	89	83	239	193	202	99	127	83
ANKRD23	116	104	153	82	68	60	104	121	99
ANKRD24	36	26	35	45	34	36	46	45	37
ANKRD26	315	431	132	499	152	401	337	409	167
ANKRD26P1	77	52	40	96	46	71	75	45	32
ANKRD26P3	0	0	0	0	0	0	0	0	0
ANKRD27	2932	2730	2604	3378	2445	2859	2900	2877	2771
ANKRD28	2790.01	3405.01	2407.01	3787	2310.01	3151.95	2881.92	3075.99	2543.99
ANKRD29	256	389.001	315	686	428	426.001	357.999	368	280
ANKRD30A	276	275	123	226	57	159	221	203	99
ANKRD30B	36	44	10	17	5	15	24	25	4
ANKRD30BL	0	0	0	0	0	0	0	0	0
ANKRD30BP2	0	0	0	0	0	0	0	0	0
ANKRD30BP3	0	0	0	0	0	0	0	0	0
ANKRD31	10	21	1	19	0	15	18	21	7
ANKRD33	0	0	0	0	0	0	0	0	0
ANKRD33B	2893	2686	2922	2255	1616	1612	2372	2229	2254
ANKRD34A	50	44	42	49	49	52	51	63	72
ANKRD34B	9	4	7	20	3	5	1	2	4
ANKRD34C	0	0	0	0	0	0	0	1	0
ANKRD34C-AS1	0	0	0	0	0	0	0	0	0
ANKRD35	1	1	0	0	0	0	0	1	0
ANKRD36	363.709	303.039	264.674	217.224	127.97	211.095	233.577	213.497	153.814
ANKRD36B	239.667	270.936	143.985	135.418	89.357	121.589	211.233	232.486	181.08
ANKRD36BP1	357	492	210	446	138	423	233	236	143
ANKRD36BP2	0	0	0	0	0	0	0	0	0
ANKRD36C	170.623	200.025	86.3408	112.358	60.673	115.316	96.1896	100.017	69.1067
ANKRD37	25.1334	17.1736	23	11.2553	17	12.059	24	26.976	24.2633
ANKRD39	182	142	214	142	151	128	208	172	211
ANKRD40	3425	3567	3744	4322	3569	3886	3852	4241	4104
ANKRD42	496	533.999	604.002	857.001	637.999	776.998	553.999	571.001	563.001
ANKRD44	109	116	109	134	71	99	122	145	95
ANKRD44-IT1	0	0	0	0	0	0	0	0	0
ANKRD45	0	0	2	0	0	0	0	4	1
ANKRD46	399	377	229	599.998	216	355	366	377.999	250
ANKRD49	219	357	170	433	126	261	314	411	189
ANKRD50	834.997	965.007	561.001	1127.01	521.001	825.996	644.003	821.994	581.998
ANKRD52	10007	9073	11152	10153	8877	8689	8622	8868	9896
ANKRD53	2	0	4	4	1	0	3	4	1
ANKRD54	571.996	590.997	699.003	622.003	629	612.999	666.004	672.999	846.996
ANKRD55	9	10	7	4	13	9	9	6	6
ANKRD6	199.89	252.258	172.032	177.418	137.8	153.371	163.952	149.499	161.018
ANKRD60	0	0	0	0	0	0	1	0	0
ANKRD61	38	34	52	29	28	29	31	38	31
ANKRD62	0	0	0	0	0	0	0	0	1
ANKRD62P1-PARP4P3	0	0	0	1	0	0	0	0	0
ANKRD63	42	41	72	58	53	35	45	55	50
ANKRD65	0	0	2	1	1	0	2	1	1
ANKRD66	0	0	0	0	0	0	0	0	0
ANKRD7	0	4	0	8	0	5	0	2	1
ANKRD9	285	263	262	232	242	198	303	280	246
ANKS1A	1016	923	1123	1498	1198	1121	1228	1058	1172
ANKS1B	4.27399	4.31131	6.61371	7.27814	8.95571	11.829	1.12927	1.10329	11.4532
ANKS3	676.999	633.001	712.002	523	467.999	460	614	666.001	780
ANKS4B	7	23	9	0	0	0	10	7	6
ANKS6	2582	2333	2835	1960	1851	1804	1934	2067	2287
ANKUB1	0	0	0	0	0	0	0	0	0
ANKZF1	946.993	950.007	1006	823.999	785.993	691.999	838.004	868.998	934.002
ANLN	10067.2	10041.2	6237.34	8346.73	3579.03	6954.87	8450.62	9208.6	6904.96
ANO1	31	33	42	44	47	53	11	43	33
ANO1-AS2	0	0	0	0	0	0	0	0	0
ANO10	805	781.999	793.002	871.001	766	841	790.004	854.994	814.004
ANO2	1	2	0	4	0	0	0	0	0
ANO3	1	15	1	8	3	1	5	3	0
ANO4	4	2	4	3	3	1	2	1	8
ANO5	481	710	261	925	333	648	578.999	678	318
ANO6	4951.07	5322.2	4503.94	5974.94	4002.95	4957.94	3916.06	4589.01	3713.98
ANO7	24	28	34	28	38	15	29	48	36
ANO8	507	445	534	624	588	443	511	462	523
ANO9	16	22	21	50	38	36	23	20	26
ANOS1	5	4	1	1	1	2	0	2	0
ANP32A	8519	8413	9760	9668	8242	8919	8787	10354	10998
ANP32A-IT1	16	22	26	16	23	16	4	6	10
ANP32AP1	7.00274	3	4	4.00138	5.00405	9.00336	11	7.00225	5
ANP32B	8585	8411	8413	9357	6965	7909	8969	9926	8888
ANP32C	3	9	3	6	1.00085	8	4	7.00236	6.00191
ANP32D	0	0	0	0	1	0	0	0	1
ANP32E	3284.03	4862	2080.99	5563.14	1705.01	3187.93	4578.88	5231.07	2774.99
ANPEP	2800	2990	3826	1940	2321	2052	1056	1351	1276
ANTXR1	21169.4	20398.8	16775.2	8814.89	5631.01	7078	14191.7	13456.2	11152.8
ANTXR2	407.999	433.001	385	1031	663.999	1029	518.002	628	497
ANTXRL	4	2	4	0	1	1	1	0	1
ANTXRLP1	0	0	0	0	0	0	0	0	0
ANXA1	53981	54995	55410	50725	40975	42847	58305	64462	59329
ANXA10	53	61	78	25	69	51	40	59	71
ANXA11	4545.04	4214.98	5006.93	4626.95	4375.08	4234.01	5067.06	4998.07	5262.21
ANXA13	108	74	108	57	42	35	127	112	144
ANXA2	45032.3	47137.2	56837.9	60607.9	62324.2	57691.5	50619.3	57540.2	61446.7
ANXA2P1	43.005	57.0096	67.0211	85.0192	73.0149	70.0175	67.0229	99.0204	70.0161
ANXA2P2	50283.4	52228.8	65038.6	69261.3	71527.5	66444.6	54171.3	61438.3	67896.9
ANXA2P3	2	0	0	0	2	2	3	3	0
ANXA2R	64	62	92	79	74	56	68	106	96
ANXA3	3131	2867	2486	3564	2376	2766	3566	3468	2994
ANXA4	4335.07	5044.04	4247.91	5822.71	3993.95	4130.98	6072.95	6702.15	5766.79
ANXA5	7457	7416	7132	8776	6484	7404	7837	8216	8083
ANXA6	3192.09	2807.04	3056.07	2322.96	2241.04	1910.99	3058.07	2561	2903.96
ANXA7	4372.88	4065.01	4581.1	4720.89	4053.06	4189.9	4534.19	4879.06	4721.16
ANXA8	3935.68	4059.24	4681.88	1462.77	1873.05	1585.01	2164.41	2500.85	2454.61
ANXA8L1	2903.14	3121.98	3266.35	1003.22	1203.94	1165.99	2098.61	2428.2	2265.35
ANXA9	43	19	37	13	17	12	30	24	29
AOAH	1	1	1	1	4	2	1	0	1
AOAH-IT1	0	0	0	0	0	0	0	0	0
AOC1	1	0	0	0	0	1	2	2	1
AOC2	209	195	192	132	166	138	118	178	178
AOC3	93	123	116	77	66	66	66	88	67
AOC4P	0	1	0	0	1	0	2	0	0
AOX1	511	565	498	716	544	517	463	541	444
AOX3P-AOX2P	0	0	0	2	0	2	0	2	0
AP1AR	558.002	902.995	281	1145.01	232	569.001	846.003	973.994	316
AP1B1	2640.97	2299.04	2989.01	2696.08	2639.98	2480	2692.99	2699.94	2884.01
AP1B1P1	2	1	0	0	0	0	0	0	1
AP1G1	4392.82	4712	3233.05	5879.29	3275.97	5015.28	4245.87	5047.28	3616.12
AP1G2	1064.68	1161.95	1194.54	1065.86	1080.81	910.796	978.055	1249.2	1233.5
AP1M1	1747.01	1443.02	1720.02	1655.98	1605.03	1510.01	1745.97	1775.03	1912.03
AP1M2	234	206	295	165	158	164	253	315	296
AP1S1	3200	2889	3403	3437	3275	2771	3990	4130	4227
AP1S2	461.734	596.934	209.651	769.826	244.813	497.742	475.841	654.777	327.063
AP1S3	1321.99	1774.04	1259.02	1930.01	958.994	1046.01	1551.01	1669.01	1222
AP2A1	4921.57	4241.4	5232.22	5943.77	5362.6	4868.65	4733.61	4611.62	5021.25
AP2A2	3517.04	3186	3579.9	3893.01	3720.06	3525.89	3359.98	3609.02	3724.06
AP2B1	21549.8	19840.6	21367.1	28886.3	22768	24392.7	24079.1	24869.3	24806.4
AP2M1	8891.27	8601.94	10681.6	8640.04	9422.9	8500.36	8701.54	9818.4	10378.6
AP2S1	2978	2851.99	3388.97	2971.01	2801.99	2608.98	3472.02	3686.93	3544.03
AP3B1	3157.93	3225.89	2549.05	3569.06	2294.97	3089.04	3118.11	3434.11	2729.02
AP3B2	19	35	31	18	8	6	19	16	22
AP3D1	4216.2	3897.98	4624	4744.19	4263.99	4284.95	4118.08	4372.94	4580.83
AP3M1	3196.01	3340.97	2348.99	4758.96	2580.99	3824.96	3497.98	4014.08	3096.97
AP3M2	1155.01	1121	1139.99	1268.99	852.999	1007.99	1073	1247.99	1117.99
AP3S1	1236.77	1641.34	1210.77	1871.17	1066.7	1239.78	1438.24	1762.45	1154.83
AP3S2	2767.76	3011.07	3218.36	3456.91	2604.33	2815.15	2908.13	3366.35	2686.7
AP4B1	360.126	355.718	383.387	364.366	297.179	378.023	324.708	346.558	412.942
AP4B1-AS1	21.8744	13.2809	11.6133	26.6338	18.8209	18.9769	22.292	30.4417	21.0579
AP4E1	1080	1435	909.995	1504	865.007	1174.99	1186.99	1407.01	948.999
AP4M1	280.09	218.039	315	293.052	252	231	268.129	296.131	303.123
AP4S1	268	346	191	434	251	312	293.999	442.001	240
AP5B1	2024	2117	2537	2091	2060	1891	1746	1884	2057
AP5M1	1525.99	1867.99	1100	1909	1000	1450	1487.01	1789.02	1202
AP5S1	714.999	609.001	901.998	718.997	743.001	722.001	653.002	757.997	780.004
AP5Z1	614	683	666	636	686	631	511	538	639
APAF1	966.719	1234.69	860.389	1185.72	680.043	836.173	840.872	930.894	799.547
APBA1	12	11	10	8	13	5	10	14	19
APBA2	704.002	677.998	791.998	753.997	782.994	801.005	634.003	702.005	850.009
APBA3	483	431	446	440	444	340	445	439	403
APBB1	935.001	778.997	974.998	833.999	924.998	739.999	941.001	953.996	892.998
APBB1IP	329	361	325	253	229	241	296	300	252
APBB2	832.998	779.996	779	953.997	752.002	781.999	731	716	645.998
APBB3	166	159	178	165	182	204	148	152	166
APC	1378	1394.01	960.008	1554	869	1372.01	1062	1380.98	983.006
APC2	112	98	149	107	81	105	129	88	128
APCDD1	6	2	2	0	0	0	1	3	0
APCDD1L	2	0	0	0	0	0	0	0	0
APCDD1L-AS1	0	0	0	0	1	2	0	0	0
APCS	1	0	1	0	0	0	0	0	0
APEH	2172	2006	2339	2514	2381	2176	2465	2478	2632
APELA	0	2	0	0	0	0	0	0	0
APEX1	6713.72	6357.8	7538.78	7308.98	6899.98	6363.95	6296.82	7572.28	7801.72
APEX2	1553.01	1456	1836.99	1526.01	1658.99	1592.99	1540.01	1748.01	1930.98
APH1A	4185.02	4079.06	4640.99	4570.96	4329.02	3951.07	4200.06	4250.03	4612.01
APH1B	1021.01	990.008	756.004	1264.01	782.999	1071.99	940.005	1027.01	796.997
API5	3960.92	4490.99	2507.99	6470.11	2720.97	4548.91	4559.98	5133.92	3170.06
APIP	780	871.534	750.551	1161	665	753	997.081	1069	822
APITD1	493.799	509.116	616.382	530.028	625.951	554.52	504.21	650.071	747.029
APITD1-CORT	45.3256	26.4589	40.4387	47.4639	63.639	52.4808	50.2386	65.7143	59.7092
APLF	122	106	63	122	54	67	114	114	45
APLN	62	71	92	91	57	71	109	117	79
APLNR	5	3	10	0	4	2	5	8	3
APLP1	2155	1809.98	2346	2780.01	2665	2302.95	3105.99	2414	2668
APLP2	14439.3	13698.8	15474.3	16675.3	14016.5	14028.8	12973.4	13217.1	14656.3
APMAP	6944	6470	7819	7894	7324	6773	7356	7631	8251
APOA1	0	4	1	3	2	0	0	0	2
APOA1-AS	0	1	0	2	0	0	0	2	0
APOA2	0	0	0	0	0	0	0	0	0
APOA4	0	0	0	0	0	0	0	0	0
APOA5	0	0	0	0	0	0	0	0	0
APOB	0	0	0	0	0	0	0	0	0
APOBEC1	0	0	0	0	0	0	0	0	0
APOBEC2	2	2	0	4	1	0	0	1	2
APOBEC3A	3.24e-07	2.00637	8.08791	2	5.02494	2	1.07e-07	0	4.01569
APOBEC3A_B	1.05497	1.86e-09	2.41e-13	0	1.67e-13	2.14e-09	1.09441	0	1.67e-08
APOBEC3B	399.946	354.751	481.876	540.33	437.961	412.608	499.557	548.191	540.983
APOBEC3B-AS1	0	0	0	0	0	0	0	0	2
APOBEC3C	701	637	755	846	815	677	719	763	814
APOBEC3D	20	25.1892	31.3745	14.074	11.0152	13.1465	17.3131	29.1825	25
APOBEC3F	282	282.007	297.648	349.593	307	269.245	319.037	333.626	291
APOBEC3G	2	3.04671	1.01567	4	0	1	6	0	4
APOBEC3H	4	7	8	6	5	4	4	5	8
APOBEC4	0	0	0	0	0	0	3	0	0
APOBR	9	7	7	20	5	14	12	10	11
APOC1	227	202	212	261	219	202	432.999	301	335
APOC1P1	0	0	0	2	0	1	5	0	0
APOC2	0	0	0	0	0	0	0	0	0
APOC3	0	0	3	0	0	0	0	0	0
APOC4	0	0	0	0	0	0	0	0	0
APOC4-APOC2	0	0	0	0	1	1	0	0	0
APOD	5	3	5	10	2	6	3	9	13
APOE	67	68	64	95	93	60	95	98.0001	90
APOF	1	0	0	0	0	0	2	0	0
APOH	38	44	28	107	63	99	102	89	138
APOL1	6080.12	6796.88	7322.8	7043.72	6011.91	5698.18	6343.93	7688.83	7241.45
APOL2	3539.9	4194.15	4483.15	3304.08	3370.95	2952.89	3243.08	4144.87	3823.88
APOL3	201	171	141	157	142	126	232	156	172
APOL4	0	0	0	0	0	0	0	0	0
APOL5	0	0	0	0	0	0	0	0	0
APOL6	2739	3146	2414	3529	2140	2526	2251	2252	1888
APOLD1	107	103	84	127	65	94.0001	89.9999	84	61
APOM	20	15	30	28	13	22	21	26	28.1121
APOO	493.001	624.999	590.001	673	500.001	467.999	670.001	797.998	642.999
APOOL	814	1138	629	1351	594	910	1012	1010	679
APOOP5	3	3	0	4	6	2	4	2	3
APOPT1	752	762.999	686	953.002	545.999	823	845.999	919.002	721.999
APP	21151	19854.3	21564	32390.3	24586.8	24715.7	22421	21999.2	22445.2
APPBP2	1693.98	2057.02	838.008	2489.96	923	1844.03	1754.01	2005	1047.01
APPL1	1192	1609	1040	1619	796	1156	1245	1464	932
APPL2	1183	1089.99	1062	1246.99	989.994	1100.99	1068.01	1156.01	1117.01
APRT	1455.01	1386.01	1691	2100	2063.99	1785.98	2148.99	2278.99	2416
APTR	162.303	181.978	199.021	181.545	184.506	185.724	188.266	214.568	187.665
APTX	1310	1325	1415	1294.01	1142	1357	1458	1554	1455.99
AQP1	26	31	44	30	30	28	35	46	22
AQP10	0	0	0	0	0	0	0	0	0
AQP11	50	42	33	49	35	41	33	46	41
AQP12A	0	0	0	0	0	0	0	0	0
AQP12B	0	0	0	0	0	0	0	0	0
AQP2	0	0	2	0	0	0	0	0	0
AQP3	796	658	901	357	290	327	443	615	793
AQP4	0	1	0	0	0	0	2	6	0
AQP4-AS1	0	0	0	0	0	0	1	0	0
AQP5	0	0	0	0	0	0	0	0	0
AQP6	3	5	5	3	7	2	3	1	10
AQP7	19	22	11	10	6	6	17	11	17
AQP7P1	9	6	12	2	4	4	2	0	4
AQP7P3	0	0	0	0	0	0	0	1	0
AQP8	0	0	0	0	0	0	0	0	0
AQP9	12	2	2	1	3	7	2	0	1
AQR	3454	3569	3020	3813	2536	3563	2862	3275	2836
AR	2100.99	2099	1941	3060.99	2330	2810	1802.01	1871.99	1977.99
ARAF	2212.98	2083.01	2558.97	2472.98	2267.98	2114.99	2282.03	2473	2427
ARAP1	2569.02	2428.03	2967	2917.02	2710.01	2453.99	2566	2556.95	2900
ARAP2	68	105	54	192	69	119	115	120	51
ARAP3	626	553	645	381	329	330	563	508	572
ARC	24	20	27	24	24	18	17	33	41
ARCN1	5779.73	5904	4845.11	6888.88	4854.08	6163.43	5597.97	6318.12	5329.05
AREG	2253	2498.02	2200	5635.72	4019.88	4712.9	3228.06	4154.07	3482.95
AREL1	3381	3400	3654	3984	3659	3651	3014	3196	3304
ARF1	13251.3	11915	14260.5	13845.6	12229.9	11274.1	13409.8	13411	14127.7
ARF3	7746	7146	8786	10187	9123	8898	8032	8864	8963
ARF4	4549	5200	2474	5801	2387	3840	5693	6038	3338
ARF4-AS1	7	4	6	4	10	4	5	5	3
ARF5	1955	1716	2166	1922	1798	1596	2219	2170	2272
ARF6	4758	6038	4774	7714	4291	5035	6790	7070	5180
ARFGAP1	2897	2742.03	3290.04	2737.96	2595.96	2436.02	2893.93	2840.98	3135.05
ARFGAP2	1298	1353.99	1522.99	1654.98	1600	1568	1417.99	1530.98	1656
ARFGAP3	956.008	1055.01	848.997	1507.01	954.993	1055	1126.99	1101	884.002
ARFGEF1	2051	2309	1505	2506	1390	2143	1663	2046	1456
ARFGEF2	3205	3451	3212	3621	2693	3129	2333	2943	2722
ARFGEF3	221	213	205	393	219	223	228	216	197
ARFIP1	995.004	1187	732.001	1609.01	800.003	1169	1293	1358	1037
ARFIP2	1893	1813	2106.97	2153	2024.99	1926.01	2053	2189.01	2222.97
ARFRP1	870	780	943	1090	977	985.999	1041	1087	1033
ARG1	0	0	2	0	0	0	0	0	0
ARG2	178.468	201.588	110.932	216.656	91.4347	175.987	180.417	241.046	111.129
ARGFX	0	0	0	0	0	0	0	0	0
ARGFXP2	4	3	4	2	2	2	0	3	4
ARGLU1	1752	2043	1727	2221	1328	1693	1847	2162	1678
ARHGAP1	2268	2288	2703	2233	2385	2225	2140	2368	2441
ARHGAP10	360	307	360	394	254	325	331	370	355
ARHGAP11A	4867.3	5588.07	3317.52	5602.51	2024.37	3716.12	4678.4	5417.57	3139.02
ARHGAP11B	107.591	79.0477	60.5025	70.3153	41.6365	69.9682	62.7742	73.3709	61.9968
ARHGAP12	2145	2890.98	1413.99	3787	1673	2828	2451.01	2897.01	1868
ARHGAP15	1	3	0	1	3	0	1	2	0
ARHGAP17	1431.98	1354	1579.99	1346	1334.99	1173	1326.01	1376	1462.98
ARHGAP18	1450	2035	1574	2202	1359	1801	1621	1946	1421
ARHGAP19	833.996	767.998	710.002	1021	581.003	684	825.998	767	739
ARHGAP19-SLIT1	0.00162785	1.91e-07	3.03e-06	3.36e-06	1.96e-05	0.00018668	5.01e-15	7.97e-09	0.000656461
ARHGAP20	11	11	8	4	3	9	7	9	4
ARHGAP21	3706	3955	3865	4748	3574	4119	2980	3523	3539
ARHGAP22	64	81	81	65	52	64	73	88	83
ARHGAP23	2365	1960	2471	2501	2212	2047	2548	2265	2353
ARHGAP24	297	250	281	358.001	290	284	295	253	341
ARHGAP25	11	17	21	15	8	12	10	10	26
ARHGAP26	3307.93	3368.01	3095.98	6468.54	4704.99	5294.19	4069.04	4440.77	4083.11
ARHGAP26-AS1	0	0	0	0	0	0	0	0	0
ARHGAP26-IT1	0	0	0	0	1	0	0	0	0
ARHGAP27	1647.03	1374.01	1596.01	1176	1062.99	951.005	1280.99	1117.99	1358.01
ARHGAP28	0	9	0	1	0	0	0	1	1
ARHGAP29	1743.02	1911.98	1093	1811.02	643.997	1030.01	1875.01	1899.03	1186
ARHGAP30	34	36	32	29	28	23	33	22	22
ARHGAP31	450	463	535	615	615	563	379	334	399
ARHGAP31-AS1	7	1	0	0	1	0	5	6	0
ARHGAP32	888.995	836.004	905	1140.01	884.999	986.01	826	802.002	827.006
ARHGAP33	405.999	357	399.001	275	252	235	379	301	328
ARHGAP35	8019	7756	8887	8165	7368	7575	6732	6909	8107
ARHGAP36	0	0	0	0	0	0	0	0	0
ARHGAP39	987.997	976.005	1202.99	1101	1009	935.997	875.997	932.994	1098.99
ARHGAP4	53	64	67	34	46	46	54	33	63
ARHGAP40	0	1	0	0	1	0	2	0	0
ARHGAP42	982	1155	729	1142	665	978	735	770	539
ARHGAP44	232	194	259	114	106	114	250.001	193	189
ARHGAP45	351.253	347.356	417.191	277.938	358.731	301.413	280.989	360.425	398.579
ARHGAP5	2861.03	3976.01	1422	5269.1	1315	3168.99	3051.1	3453.09	1330
ARHGAP5-AS1	183	182	179	242	252	199	183	236	214
ARHGAP6	0	0	0	0	0	0	5	0	0
ARHGAP8	49.7576	18.7498	26.6285	43.7598	40.7791	27.6631	66.4751	22.8402	50.9531
ARHGAP9	0	0	5	2	2	3	2	1	5
ARHGDIA	12273.8	10941.7	13938.2	12091.3	11485.9	11113.5	13850.2	14854.6	15423.6
ARHGDIB	6	6	4	6	17	13	4	1	6
ARHGDIG	27	30	24	25	23	14	49	31	28
ARHGEF1	4179.84	3789.94	4524.2	4201.09	4112.08	3767.11	3675.92	4045.95	4235.94
ARHGEF10	2512.99	2403.04	2426.01	2535.04	1838	2102.02	2043.02	2333.98	2217
ARHGEF10L	620.001	508.001	644	593.998	587.002	535.001	537.999	519.001	551.999
ARHGEF11	2369.97	2193.98	2597	2291.02	2099	2110.99	1974	2073.99	2220.99
ARHGEF12	4030.98	4508.99	3690.9	5033.94	3197.01	4332.03	3179.94	3532.99	3122.97
ARHGEF15	0	0	2	0	0	0	0	0	0
ARHGEF16	442	428	425	286	261	227	441	339	413
ARHGEF17	1892	1719	2054	1749	1740	1580	1588	1499	1662
ARHGEF18	2077.02	1877.03	2193.04	2148.03	2103.94	2021.03	2300.02	2242.01	2316.98
ARHGEF19	219	204	239	202	322	172	260	270	317
ARHGEF2	3163.98	3129.04	3646.02	2646.97	2593.05	2426.04	2772.99	2726.04	2878.93
ARHGEF25	491.001	429	562.001	565	511.001	502.998	571.002	494.002	505.002
ARHGEF26	247	256	181	203	141	189	236	237	191
ARHGEF26-AS1	0	2	0	1	1	0	3	4	0
ARHGEF28	2967.96	2963.07	2752.02	4042	3223.07	3268	2981.95	3098.96	2928.03
ARHGEF3	670.997	583	552.001	852.993	613.002	704.998	599.002	639.003	571.999
ARHGEF3-AS1	0	0	0	0	0	0	0	0	0
ARHGEF33	3.96111	7	3	4	2	0	2	4	8
ARHGEF34P	1.27e-29	9e-19	5.71e-13	0	0	0.00122782	1	0	0
ARHGEF35	0	0	0	1	1	1.17e-06	0	0	0
ARHGEF37	321	301	346	393	305	317	246	299	263
ARHGEF38	4	6	6	3	2	1	0	1	2
ARHGEF38-IT1	0	0	0	0	0	0	0	0	0
ARHGEF39	872.414	710.067	804.109	575.759	490.834	428.083	847.566	677.782	793.428
ARHGEF4	401	363	371	524	557.998	426.001	269	278	233
ARHGEF40	1584.35	1428.4	1607	1019	922.998	799.092	1273.74	1081	1318.73
ARHGEF5	5	3	7	1.11e-17	1.11e-17	2.99877	1	0	0
ARHGEF6	30	18	22	10	8	14	11	9	6
ARHGEF7	1529	1451.01	1705.01	1619.01	1474.99	1448.99	1277.99	1510.01	1611.99
ARHGEF7-AS1	0	0	0	0	0	0	0	0	0
ARHGEF7-AS2	0	0	0	0	0	0	0	0	0
ARHGEF9	595	674.002	622.999	709.003	693.996	741.006	489.001	587.998	557.998
ARHGEF9-IT1	0	0	0	0	0	0	0	0	0
ARID1A	4264.09	3867.86	4654.9	4405.96	3793.09	3804.09	3263.02	3334.88	3887.94
ARID1B	1535.99	1532.01	1927.99	1845.98	1508.99	1477.01	1258.01	1499.98	1556
ARID2	2004	2027	1469	2176	1206	1817	1471	1762	1468
ARID3A	347	320	351	409	330	300	306	359	343
ARID3B	386.999	325	403	378.999	333.001	333	370	346	357.001
ARID3C	5	1	3	4	0	1	8	3	2
ARID4A	739.998	981.001	522.003	1118.99	548.002	861.002	770	930.005	486.001
ARID4B	1695.99	2090	1231.99	2305.97	1118	1721	1796.99	1984	1280
ARID5A	74	121	119	86	107	117	133	132	156
ARID5B	329	356	277	587.999	358.001	394	346.999	260	253
ARIH1	4690	4661	2876	5005	2444	3883	4015	4602	3025
ARIH2	2550.98	2457.98	2774.03	2812.99	2693.04	2655.02	2535.03	2852.03	2931.1
ARIH2OS	36.0352	30	35	28	32	25	32	31	26
ARL1	2372.99	2515.97	1978.99	3301.02	1972.99	2326.01	2620.03	2719.98	2144.97
ARL10	0	4	3	1	3	1	0	0	3
ARL11	0	0	0	0	0	0	0	0	0
ARL13A	3	3	0	1	0	8	7	8	1
ARL13B	744.998	822.998	471	1049	408	700.998	752.001	886.002	515.001
ARL14	151	146	124	270	194	249	179	191	133
ARL14EP	850	844	510	1137	462	864	770	1009	521
ARL14EPL	0	0	1	0	3	3	1	3	2
ARL15	200	269	115	460	114	195	336	340	120
ARL16	681.999	793	863	724.001	669.001	657.999	715.997	803.001	825.003
ARL17A	1595.04	1437.95	1502.81	1278.77	1090.95	1028.53	1042.05	1160.66	1092.42
ARL17B	0.953648	15.0491	21.1879	42.2383	22.0461	30.4657	37.945	23.3478	51.5826
ARL2	3772.96	3418.95	4379.05	4577.75	4316.06	3746.3	4479.61	4576.16	4946.22
ARL2-SNX15	145.497	175.348	172.949	347.156	187.283	255.584	169.955	300.043	236.313
ARL2BP	3307	3271	3440	3385	2787	2852	2972	3456	3384
ARL3	861	939	985	1237	996	1053	1207	1255	1237
ARL4A	1589	1894.01	1192	2170.99	1244	1697	1670	2164.99	1454
ARL4C	4511.96	5205.83	4714.17	8218.76	4868.19	6951.88	6647.26	9174.86	6793.77
ARL4D	854	827	1004	801	773	795	896	915	939
ARL5A	822.999	1566.02	804.005	1705.02	533	681.998	1308.98	1471.02	694
ARL5B	696	948	307	1367	296	786	686	802	332
ARL5C	0	0	1	1	0	0	0	0	0
ARL6	181	296	119	430	122	183	302	435	129
ARL6IP1	14681.6	15986.9	10599.5	16677.2	7728.35	12286.2	15261.9	16812.7	11070.5
ARL6IP4	2742.99	2691.01	3194.01	2979	2769.02	2646	3249.03	3523.01	3512.97
ARL6IP5	2988	3644	2808	4904	2892	3377	3693	4155	2827
ARL6IP6	860.997	1056	985.004	938	642.002	693.999	984.006	984.006	906.004
ARL8A	1473.02	1393.01	1752.98	1698.01	1686.99	1465.98	1649.02	1667	1770.01
ARL8B	2334	3189	1298	3784	1119	2183	2938	3466	1383
ARL9	0	0	0	0	0	0	0	0	2
ARMC1	1475.99	2456.96	1334.01	3239.08	1191	1498	2387.99	2751	1424
ARMC10	1038.23	1111.57	684.044	1546.2	795.221	1024.95	1177.82	1365.77	868.675
ARMC12	7	11	10	14	17	14	19	18	9
ARMC2	35	25	37	26	19	40	28	31	41
ARMC2-AS1	0	0	3	0	0	0	0	0	1
ARMC3	1	1	1	6	2	3	1	5	0
ARMC4	0	0.00740241	0	0	0	0	3	0	0
ARMC4P1	0	2.9926	2	0	0	0	7.57e-12	1	2
ARMC5	321	309	365	334.001	288	316	292	334.999	339.999
ARMC6	640	635	840	737.997	772.884	674.001	698	845.002	895.996
ARMC7	552.998	544.001	692.996	581.002	649.001	592.001	590.999	770.999	771.999
ARMC8	783.999	872	653	1016	677.998	856	876	994.001	685
ARMC9	383	382	543.999	424	408.999	369	345	405.001	466
ARMCX1	0	0	0	3	0	1	1	0	0
ARMCX2	1	0	0	0	0	0	0	0	0
ARMCX3	772.999	878.998	712.001	1058.01	544.999	709.997	861.999	919.006	674.998
ARMCX4	21	21	32	52	46	49	21	35	21
ARMCX5	584.998	590.424	565.55	759.336	572.479	625.637	529.414	606	508
ARMCX5-GPRASP2	131.729	55.6015	41.68	120.495	90.7784	68.6622	160.964	53.975	87.93
ARMCX6	679	693.001	796.998	672	613	551.999	603	739	729.002
ARMS2	0	0	0	3	0	0	0	2	0
ARMT1	655.002	905.008	596	1274.02	653.001	786.995	930.011	1131.01	631.002
ARNT	1805.01	1710	1657.01	2393.05	1735.02	1881.99	1860.99	1944.03	1653.98
ARNT2	1564	1528	2010	2104	2027	1964	1589	1788	2078
ARNTL	758.999	832	847.997	658.998	561.999	585.999	610.001	796	704.999
ARNTL2	4507.94	5191.94	3547.03	7470.93	3456.93	4630.04	4532.04	4102.94	2834.02
ARNTL2-AS1	2	1	0	4	0	0	1	1	0
ARPC1A	2851	3060	3528	4426	4096.1	3866	3318	3905	4176
ARPC1B	3178	3118	3890	4632	4499	4061	3903	4100	4184
ARPC2	5423.82	5378.19	5541.09	5185.97	4489.23	4627.06	5843.94	6351.02	6027.99
ARPC3	6233.14	6181.2	4675.16	7654.27	4903.85	6723.16	7068.76	7651.56	5825.77
ARPC4	3234.6	3120.96	3823.78	3613.98	3623.87	3363.24	3460.31	3896.3	4023.87
ARPC4-TTLL3	189.616	159.682	220.792	218.249	190.044	180.405	302.176	146.281	166.358
ARPC5	3987.99	6192	2501.99	6974.9	1839.99	3370.02	6161.08	6336	2129.98
ARPC5L	1222	1264	1487	1316	1296	1229	1313	1540	1579
ARPIN	2934.31	3053.91	3371.39	3812.92	3160.04	3029.28	2538.09	2952.17	2809.14
ARPP19	9623.76	12641.2	5655.18	14194.1	5234.1	10019.9	10778.8	11884.6	6450.73
ARPP21	6	2	1	21	14	7	7	4	8
ARR3	0	0	0	0	0	0	0	0	0
ARRB1	683	664	738.003	1116.99	1051.99	949.992	841.003	753.003	925.996
ARRB2	1615	1310.99	1455	1403	1165	1183	1821.01	1623.99	1840
ARRDC1	667.003	489.001	693	877.999	857.002	696.999	822	769	815.999
ARRDC1-AS1	460.002	469	528.999	560.998	519.003	461.001	598.999	533.003	565.003
ARRDC2	1539.01	1483.98	1957.02	1663	1525.99	1471.99	1467	1497.01	1652.99
ARRDC3	1235	1725.01	817.999	2780.96	1136.01	1925	1020	1604.01	794.999
ARRDC3-AS1	20	13	16	25	37	19	30	32	31
ARRDC4	60	55	65	49	45	39	49	43	39
ARRDC5	2	0	0	0	0	0	0	0	0
ARSA	1227.99	1142	1377	1405.99	1368.01	1184	1276.01	1316.99	1359.01
ARSB	1029	1011	1205	1240	1113	1160	822	1027	1131
ARSD	894	1049	1244	1696	1655	1477	979	1206	1146
ARSE	1068	992.003	1245.01	990.997	860.004	793.002	1049.01	1208	1296.01
ARSF	0	0	0	0	0	0	0	0	0
ARSG	196	227	274	340.999	327.001	267.999	211	253	266.999
ARSH	0	0	0	0	0	0	0	0	0
ARSI	144	167	152	60	88	82	137	88	123
ARSJ	1100	1232	1067	1799	1299	1527	1093	1261	1254
ARSK	335	342	235	448	229	323	330	375	235
ART1	0	0	1	0	0	0	0	0	1
ART3	0	0	0	0	0	0	0	0	0
ART4	0	0	1	1	0	0	0	0	0
ART5	0	3	1	0	4	3	6	0	0
ARTN	5	7	16	8	17	11	14	8	6
ARV1	801	704	629	802	689	841	836	997	951
ARVCF	63	57	74	95	73	73	92	72	69
ARX	83	64	57	152	111	85	141	133	130
AS-PTPRE	0	0	3	1	1	1	0	0	0
AS3MT	163.992	160.94	150.031	84.8972	59.2295	89.3299	114.906	147.869	130.086
ASAH1	2562.96	3071.04	2498.04	4523.08	2722.04	3205.98	3251.93	3625	2734.06
ASAH2	7.18525	5.63746	8.35253	8.61598	8.52067	8.12847	5.06396	13.0893	14.5781
ASAH2B	291.815	432.363	242.648	412.383	199.48	291.872	287.936	448.91	206.422
ASAP1	6711.1	6962.83	6138.96	8535	5543.93	7230.89	5231.83	6462.96	5112.98
ASAP1-IT1	0	0	0	0	0	0	0	0	0
ASAP1-IT2	1	1	3	0	2	0	2	2	0
ASAP2	2526.95	2494	2149.01	2585	1765.99	2132.04	2162.97	2317.01	1996
ASAP3	534.998	461.001	529.001	484.999	520.001	425	556.997	535.001	517.003
ASB1	2709	2803	2971	2299	1955	2118	2335	2339	2626
ASB10	0	0	0	0	0	0	0	0	0
ASB11	2	1	0	1	0	0	1	0	2
ASB12	2	0	0	0	0	0	1	1	3
ASB13	862.005	811.005	1007.01	1049.99	1094.99	1005	1064	1113.99	1114.01
ASB14	3	13	4	23	6	4	16	12	3
ASB15	0	0	0	0	0	2	0	1	0
ASB16	34.7305	38.2626	39.9594	40.777	40.0157	46.1017	52.6097	35.9001	51.7358
ASB16-AS1	284.27	295.737	342.04	302.223	331.984	276.899	296.391	330.1	362.264
ASB17	0	0	0	0	0	0	0	0	0
ASB18	0	0	0	0	0	0	0	0	0
ASB2	0	1	2	1	2	6	0	0	1
ASB3	569.065	772.995	663.206	1045.27	660.196	683.975	850.803	872.186	636.391
ASB4	231	233	238	534.999	242	434	431	452.999	394
ASB5	0	0	0	2	0	0	0	0	0
ASB6	1526.81	1498.05	1788.53	1688.85	1583.13	1445.42	1561.66	1716.25	1742.34
ASB7	1009	1191	1062	1432	1074	1206	950.999	1158	1057
ASB8	613.998	661.002	728.001	765.002	714.995	727.003	624	733.002	681.004
ASB9	502.999	628	583.001	540	532.001	522	511.999	645.999	617.001
ASB9P1	1	3	8	1	1	1	2	2	2
ASCC1	1997	1977.99	1879.99	2119.04	1762.03	1856.02	1959.97	2064.99	2022.01
ASCC2	1262	1193	1476	1333.99	1284.99	1177	1191	1333.99	1529.02
ASCC3	3219	3435	2125	3335	1945	3302.01	2678	3126	2344
ASCL1	0	0	0	0	1	0	0	3	0
ASCL2	1	6	3	2	1	2	4	4	7
ASCL3	4	6	2	0	3	0	2	3	1
ASCL4	0	0	0	0	0	0	0	0	0
ASCL5	5	5	14	11	5	8	7	5	11
ASF1A	474	649	263	824	333	631	616	803	356
ASF1B	1196	1061	1329	973	928	1042	1140	1365	1352
ASGR1	4	5	6	26	9	6	12	17	11
ASGR2	0	0	0	0	0	0	0	0	0
ASH1L	4331.79	4376.07	3625.15	4480.41	2845.89	4067.08	2827.88	3443.26	3109.66
ASH1L-AS1	59.2118	74.9309	62.8473	99.5879	61.1141	61.92	62.1164	58.7423	67.3447
ASH2L	1242.99	1136	1264	1457.01	1151.99	1308	1335	1343.99	1400.99
ASIC1	636.002	547.999	633.001	646.004	639.003	570	750.998	544.998	643.003
ASIC2	238	230	271	93	93	68	159	155	169
ASIC3	262	254	275	189	189	117	206	240	226
ASIC4	6	2	1	2	2	2	1	3	4
ASIC5	0	1	1	0	0	0	0	1	0
ASIP	0	0	1	2	0	0	0	0	0
ASL	507.999	474.999	537.999	405	386	375	521.999	542	484
ASMT	3	7	2	3	3	0	5	5	1
ASMTL	687.997	530.002	639	1197.99	931.998	787.997	924.998	701.998	731.003
ASMTL-AS1	78	70	65	75	47	51	62	49	63
ASNA1	1638	1545	1946	1911	1849	1658	1893	1927	1975
ASNS	1647	1442.02	1400.99	2033.02	1229	1468.99	1825.01	1825.03	1660.99
ASNSD1	1797	1984	1332	1774	1010	1404	1559	2049	1479
ASPA	0	0	0	0	0	0	0	0	0
ASPDH	0	0	0	0	0	0	1	1	0
ASPG	0	0	0	0	2	0	0	0	0
ASPH	53994.9	76097.3	49973.7	109427	51023.6	64221.1	83078	87263.1	55726.2
ASPHD1	153	162	185	190	165	147	247	207	186
ASPHD2	211	168	220	170	181	138	219	176	205
ASPM	4298.06	4780.9	1811.01	3624.04	944.994	2464.97	3166.04	3734.05	1576.99
ASPN	0	0	0	2	0	0	0	0	0
ASPRV1	19	19	15	12	12	15	19	14	13
ASPSCR1	436.002	394.001	494.002	475.998	521.002	441	484.002	542.003	638.999
ASRGL1	276	258	326.999	205	179	201	381.001	346	357
ASS1	3492.87	2970.04	3545.08	2331.02	1818.98	1573.99	2500.04	2013.02	1973.98
ASTE1	123	176.149	123.088	184.121	96.1801	176	145.412	161	125
ASTL	0	0	0	0	0	0	0	0	0
ASTN1	0	0	1	0	0	0	1	0	0
ASTN2	240	179	291	238	229	235	311	263	290
ASTN2-AS1	0	0	0	0	0	0	0	0	0
ASUN	1350	1435	738	1644	712	1393	1428	1763	1036
ASXL1	4637	4241	5119	4901	4587	4157	4287	4317	4567
ASXL2	3169	3019	3026	2826	1965	2261	1877	2182	2085
ASXL3	0	0	0	0	0	0	0	0	0
ASZ1	0	0	0	0	0	0	0	0	0
ATAD1	3180.03	3519.01	2608.02	4703.95	2616.98	3406.95	3408.94	3515.93	2587.03
ATAD2	4123	4277	3011	3866	1909	3485	3478	4472	3186
ATAD2B	1071.01	1133.99	609.001	958.997	360.999	748.997	784.001	886.996	593.999
ATAD3A	1095.64	1019.21	1131.52	958.61	952.421	946.664	1073.37	1274.35	1318.51
ATAD3B	13.3499	15.7996	13.4716	12.3847	17.5847	11.3327	23.626	34.6623	24.494
ATAD3C	0	0	0	0	0	0	2.01073	0	0
ATAD5	695	813	255	730	208	502	612	781	285
ATAT1	235	239	243	265	201	217	246	262	245
ATCAY	0	0	0	0	0	0	0	0	1
ATE1	1819.97	2063.96	1539.01	2711.02	1464.99	2112	1790.71	2106.93	1671.01
ATE1-AS1	1.02149	1	1	0	1	1	6.29598	2.04898	1
ATF1	1692	1683	1512	1794	1131	1224	1463	1526	1353
ATF2	1098	1553	1122	1824.99	993.001	1070	1409	1565	1054
ATF3	1474	1594.01	1696.01	1343.99	1120.99	1140.01	1102.99	1074	932.996
ATF4	12750	12653.1	15411.4	13367	12295.6	12140.7	13963.1	14910.9	15668.6
ATF5	912	935.994	1208	1204	1206.99	1193	894.999	1220	1213.01
ATF6	2505	2473	1956	3175	2045	2570	2451	2615	2367
ATF6B	1592.98	1503.99	1796	1946.98	1686.99	1559	1397.98	1452	1635.01
ATF7	2071.55	1921.92	2221.08	2131.84	1650.59	1827.57	1624.99	1745.49	1956.94
ATF7IP	1193	1345.98	931.998	1805.02	868.999	1198	993.002	1127	709.999
ATF7IP2	152	221	146	250	134	170	185	209	109
ATG10	221	267	240	278.001	310.999	299	246	267	309.999
ATG101	1952.97	1762.01	2181.05	2030.96	1866.02	1769.01	2194.01	2373.99	2603.95
ATG12	987.233	1230.65	974.234	2007.83	1166.29	1483.22	1625.76	1812.56	1295.16
ATG13	3200.03	2853.95	3410.97	3835.04	3420.01	3342	3048.94	3108.9	3397.04
ATG14	923	1031	756	1237	649	780	882	961	705
ATG16L1	2179.98	2246.99	2737.05	1666	1605.99	1538.02	2122.99	2342.98	2559.02
ATG16L2	90	96	111	131	112	102	115	98	114
ATG2A	1380	1339	1522	1522	1492	1301	1326	1254	1317
ATG2B	1496	1912	1205	1824	1069	1650	1242	1584	1085
ATG3	1432.99	1476.01	1066	1626.99	1057	1391.01	1629.01	1810	1323
ATG4A	390.999	379	348	540.001	389.999	527.001	436	449	369
ATG4B	1019.01	1110.99	1177	990.004	1056.99	889.004	1042.01	1265.99	1320.01
ATG4C	354	458.999	168	531.001	132	344.999	369	554.999	151
ATG4D	541.109	446.972	586.834	376.763	374.147	361.902	484.538	476.606	488.875
ATG5	1076	1139	774.998	1309	686	1003	1159	1300.99	953
ATG7	1425.18	1387.73	1463.67	2035.81	1729.06	1636.14	1402.31	1487.87	1426.01
ATG9A	4016.11	3672.12	4586.86	2453.01	2576.03	2215.01	3175.97	3319.01	3669.08
ATG9B	6	11	11	10	4	0	12	7	4
ATIC	4951	5082	5642	4689	4265	4660	5280	5758	6214
ATL1	202	191	197	97.9999	60	80	106	156	135
ATL2	2809.98	3050.03	1954.99	3057.98	1463	2247	2889.02	3247.96	2246.99
ATL3	4594.86	5600.17	4288.92	5074.23	2924	3663.88	4469.79	5030.16	3675.87
ATM	1687	1980	1101	2181	918	1677	1223	1585	926
ATMIN	2942.94	2983.96	3115.03	3839.14	3018.97	3467	2800.05	3254.97	3092.95
ATN1	5084.86	5054.2	6265.61	4908.77	4783.93	4515.13	4441.17	4906	5446.68
ATOH1	0	0	0	0	0	0	0	0	0
ATOH7	10	0	2	2	5	6	5	5	5
ATOH8	305	412	687	249	415	383	171	180	259
ATOX1	346	337	469	446	444	408	431	474	453
ATP10A	574	495	598	304	256	253	686	650	681
ATP10B	0	0	0	0	0	0	0	0	0
ATP10D	464	513	461	535	386	375	360	379	359
ATP11A	1928.99	2041.01	2426.99	2352.05	2007.04	2085.04	1477.01	1708.98	1827.02
ATP11A-AS1	0	0	0	0	1	0	0	1	0
ATP11AUN	0	0	0	0	0	0	0	0	0
ATP11B	1244	1405	839	1723	739	1061	1139	1162	759
ATP11C	733.998	986.993	467.001	1302.02	391.998	749.998	807.995	887.006	452.002
ATP12A	0	1	1	1	0	0	0	0	1
ATP13A1	1388	1299	1539	1511	1523	1407	1346	1373	1427
ATP13A2	1018	898.004	1135	1266	1245.99	1200.01	1214	1170.99	1345.01
ATP13A3	3720	4724	2792	5552	2352	3707	3821	4308	2568
ATP13A4	0	1	0	2	0	1	0	0	1
ATP13A4-AS1	0	0	0	0	0	0	0	0	0
ATP13A5	0	0	0	0	0	0	0	0	0
ATP13A5-AS1	0	0	0	0	0	0	0	0	0
ATP1A1	7897.29	7442.68	8866.12	10137.4	9000.43	8855.01	9344.03	9111.44	10275
ATP1A1-AS1	44	31	45	60	48	42	48	49	51
ATP1A2	3	7	3	5	1	1	3	4	4
ATP1A3	189	154	162	82	109	86	208	182	168
ATP1A4	0	0	0	0	0	0	0	0	0
ATP1B1	11089.9	12493.7	8705	13876.4	8461	11487.8	11114.6	13054.7	9477.87
ATP1B2	13	11	17	4	5	10	6	2	8
ATP1B3	4302	4099	3561	4152	2913	3517	4222	4579	3962
ATP1B4	0	0	0	0	0	0	0	0	0
ATP23	112	146	105	144	82	102	140	166	124
ATP2A1	57	79	74	77	50	60	56	42	73
ATP2A1-AS1	52	28	41	68	58	46	99	100	62
ATP2A2	32470.3	31765.5	31741.6	32921.4	24587.7	26435.1	28575.5	29969.5	28354.2
ATP2A3	292	242	291.999	384	300	273.001	368	265.001	364.001
ATP2B1	6474.04	7810.29	4445.94	12371.1	5928.06	9384.97	6471.25	8249	5711.18
ATP2B2	6	4	7	3	2	4	1	1	1
ATP2B2-IT2	0	0	0	0	0	0	0	0	0
ATP2B3	1	0	2	0	2	0	2	0	2
ATP2B4	5322.05	4831.08	4717.85	6069.76	4277.84	4686.07	3590.13	3377.94	3252.12
ATP2C1	2466.01	2585.84	1810.91	3354.88	2073.81	2627.98	2349.59	2771.01	2226.01
ATP2C2	1	2	3	8	8	4	3	5	16
ATP4A	108	64	61	116	85	64	158	65	47
ATP4B	0	1	0	0	0	0	0	0	0
ATP5A1	12490.4	12080.2	13989.6	13203.2	11901.3	11268.2	13038.9	13524.8	15017.9
ATP5B	33720	30801	37344	30180	28321	26658	32301	33605	37024
ATP5C1	6021.85	5790.2	5559.86	7016.3	5958.01	6089.71	6629.9	7067.11	7237.7
ATP5D	828	795	950.998	735	739	708.001	1094	1062	1161
ATP5E	2936.44	3167.87	3557.42	3667.96	3142.62	3088.91	3808.84	4217.63	3810.62
ATP5EP2	9	12	10	7	15	14	16	21	7
ATP5F1	2718	2923	2610	3423	2659	2999	3031.88	3656	3230.66
ATP5G1	1785	1603	1977.99	2215.03	2019.03	1863.99	2283	2486.98	2429.99
ATP5G2	2966.03	2877.07	3426	3248.97	3133	2695	3544.92	3587.84	3472.92
ATP5G3	5739.88	5906.12	6239.82	4407.95	3673.02	3677.94	5721.08	6081	6022.94
ATP5H	4539	4401.01	4703.94	5181.96	4533.99	4203	5180.06	5419.94	5530.03
ATP5I	743	857	969	882	873	771	1174	1301	1007
ATP5J	2654.66	2584.51	2276.81	2682.6	1922.22	2369.05	2732.24	3039.4	2416.96
ATP5J2	3545.99	3392.99	4262.99	3864.99	3859.97	3381.98	4305.94	4635.98	4427.97
ATP5J2-PTCD1	31.4453	8.07632	13.1072	5.43926	7.74928	14.0905	59.5625	20.6628	9.67061
ATP5L	2915	3027.97	3231	3477.01	2932	2722.98	3402.99	3521.98	3584.99
ATP5L2	0	1	1	2	0	0	1	0	0
ATP5O	3299	3005	3188	3062	2717	2697	3359	3481	3571
ATP5S	110	128	102	131	109	140	148	150	133
ATP5SL	3621.99	3127	4017.99	3636.94	3390.01	3102.98	3593	3462.01	3658.98
ATP6AP1	3926	3697	4326	4978	4588	4086	4259	4370	4722
ATP6AP1L	9	16	8	16	24	31	15	12	16
ATP6AP2	3860	5002	2429	7097	2641	3936	5207	5313	3022
ATP6V0A1	2695.04	2338.99	2530.97	2722.95	2380.03	2398.98	2569.97	2415.96	2661
ATP6V0A2	1114	1144	1132	1406	968	1108	1032	1300	1097
ATP6V0A4	33	42	37	43	35	49	34	31	43
ATP6V0B	1497.01	1415	1735	1756.02	1661.99	1466	1764.98	1911.98	1849
ATP6V0C	3629.9	3345.07	4174.06	3641.93	3650.07	3286.97	3703.87	3865.17	4199.92
ATP6V0CP3	0	0	0	0	0	0	0	0	0
ATP6V0D1	1682	1780	1988	2042	2087	1946	1636	2116	2113
ATP6V0D2	7	7	3	10	1	4	2	1	3
ATP6V0E1	4430	4840	4363	4766	4399	4561	4571	5193	5206
ATP6V0E2	1227.33	1115.67	1371.94	1249.78	1292.56	1227.56	1435.93	1573.67	1667.55
ATP6V0E2-AS1	69.675	110.325	93.057	41.2	75.4457	72.45	79.0937	82.3122	100.459
ATP6V1A	2205	2571	1545	3515	1893	2645	2245	2428	1835
ATP6V1B1	65	61	59	64	71	67	65	71	104
ATP6V1B1-AS1	1	6	6	3	2	0	4	4	6
ATP6V1B2	1824	1789	1815	1972	1812	1874	1768	1992	2035
ATP6V1C1	2608	3069	1543	3804	1675	3069	2647	3406	1713
ATP6V1C2	280.661	301.732	222.405	405.99	328.108	272.55	370.855	328.088	342.956
ATP6V1D	1510	1497	1168	2108	1253	1746	1692	1937	1499
ATP6V1E1	2445	2218.02	2605.99	2989.07	2644	2673.01	2800.97	2946.03	2855.04
ATP6V1E2	158	161	169	152	92	130	186	189	199
ATP6V1F	2098.02	1710	2127.01	2462.03	2230.99	1962	2482.03	2489.03	2501.01
ATP6V1G1	2383	2618	2446	3929	2691	2939	2588	3059	2547
ATP6V1G2	28.284	21	19.1112	31.1949	22.4133	18.1237	25.4782	19.1153	17
ATP6V1G2-DDX39B	177.821	157.893	206.831	174.739	189.561	164.003	183.798	198.86	171.321
ATP6V1G3	0	0	0	0	0	0	0	0	0
ATP6V1H	1015	972.999	948.003	1350	1190	1272.99	1037.01	1308.99	1129.99
ATP7A	1020	1247	826.998	1391	723.999	1105	914.999	1125	750.999
ATP7B	598.001	509.001	607.002	637.002	596.999	541.002	530.002	491.001	487.998
ATP8A1	26	19	7	37	16	20	20	27	12
ATP8A2	1	0	2	0	1	0	1	1	1
ATP8B1	650	647	704	1357	969	1070	685	771	754
ATP8B2	2612.01	2626	2940	3069.01	2923.99	2542.99	2327	2399	2566
ATP8B3	181	139	167	248	187	219	227	189	215
ATP8B4	55	91	31	150	46	86	77	79	26
ATP8B5P	4	7	12	8	1	3	12.0013	14	0
ATP9A	2332	2223	2401	2737	2495	2452	1846	1981	2283
ATP9B	715.997	774.001	890.006	717.999	644.999	597.001	719	806.996	837.999
ATPAF1	1339.01	1258	1412	1359	1171	1186	1219	1489.02	1528
ATPAF2	666	553	694	782	771	702	748	770	778
ATPIF1	1285	1279	1495	1429	1395	1431	1690	1721	1636
ATR	1379	1588	943	1831	948	1552	1152	1381	1082
ATRAID	4235.61	3602.89	4390	4127.18	3914.31	3306.01	4060.23	4102.64	4465.04
ATRIP	384.001	358.999	408	368.999	330.001	285	354	435.002	384.38
ATRN	6703.88	6464.09	7048.01	8205.12	6623.06	7063.21	5674.98	6274.92	6284.95
ATRNL1	26	30	17	34	20	32	67	34	28
ATRX	2830.03	4077.1	1821.97	4880.98	1762.02	3369.08	2940.02	3674	1961.99
ATXN1	607.002	687.995	591.004	889.993	609	621.001	575.998	570	557.997
ATXN10	3261.06	3529.04	3054.03	4295.86	2954.98	3503.85	4040.89	3958.13	3425.08
ATXN1L	2833	3169	3655	3574	3239	3168	2461	2750	3096
ATXN2	1651.98	1517.99	1809.01	1896	1555	1612	1432.01	1562.99	1504.01
ATXN2L	6552.77	5577.99	6870.8	6136.17	5682.08	5141.17	5522.24	5413.79	5689.21
ATXN3	499.999	674.999	397.001	860.999	431	641.998	696	723.998	467.002
ATXN3L	0	0	0	0	0	0	0	0	0
ATXN7	1108	1105.99	1102.01	1354	834	1071	852.998	993.004	976.995
ATXN7L1	271	269	359	386	299	350	215	286	248
ATXN7L2	59	60	93	58	48	56	56	59	49
ATXN7L3	4218.86	4080.12	5065.87	4546.12	4285.84	4035.02	3896.1	4470.83	4703.8
ATXN7L3B	3877	3990	3937	4271	3388	3653	3228	3725	3560
ATXN8OS	0	0	0	0	0	0	0	0	0
AUH	454.999	472.998	337	685.001	423.002	563.998	545	484.001	422
AUNIP	414.01	399.192	496.002	300.2	317.038	283.022	371.021	353.085	384.028
AUP1	4109.05	3826.03	4646.76	3604.53	3313.99	3109.99	3867.08	4452.1	4700.7
AURKA	5672.05	4952.05	5690.04	4965.15	3652.96	4208.02	5460.76	5355.92	6086.07
AURKAIP1	1645.99	1485.99	1817.98	1596	1490.01	1356	1969.98	2130.98	2124.01
AURKAPS1	25	28	26	17	13	16	36	30	24
AURKB	1852	1436	1861	1359	1102	1169	1896	1924.99	1993.01
AURKC	7	2	5	12	9	3	2	5	0
AUTS2	270.001	243.001	264	353	267	297	295	267.999	275
AVEN	425	428	414	452	456	507	485	621	638
AVIL	43	63	62	50	39	42	36	49	25
AVL9	3664	3944	3292.96	4761	2907	3521	3308.96	3725	3208
AVP	0	0	0	0	0	0	0	0	0
AVPI1	4840	4148	5048	4892	4443	3704	4728	3998	4206
AVPR1A	2	4	0	8	8	7	2	5	1
AVPR1B	0	0	0	0	0	0	0	0	0
AVPR2	4	8	10	10	4	3	3	6	4
AWAT1	0	0	0	0	3	0	0	0	0
AWAT2	0	0	0	0	0	0	0	0	0
AXDND1	0	4	2	2	6	1	9	3	3
AXIN1	2219.03	1878	2434.97	2087.03	1805.98	1781.01	2136.98	2007	2127
AXIN2	168	185	234	359	280	315	236	318	316
AXL	18788	18460.7	18936	13260.7	10272	10801.6	15140.9	14777.7	13563.2
AZGP1	2	0	1	0	0	0	2	0	2
AZGP1P1	0	0	0	0	0	0	0	0	0
AZI2	1275	1576.99	739.998	2169.03	777	1347	1493	1634	810.999
AZIN1	4773	5631	2330.97	7615.17	2541.97	5089.9	4854.91	5808.92	2768.98
AZIN1-AS1	10	7	16	8	17	16	18	18	11
AZIN2	87	61	64	84	78	60	110	47	78
AZU1	25	9	8	14	15	10	18	5	7
B2M	28182	28113	28381	40574	30976	33396	27409	28939	27130
B3GALNT1	0	0	0	0	0	0	0	0	0
B3GALNT2	1420.87	1626.44	1389.9	1868.55	1146.16	1369.3	1399.29	1502.24	1192.75
B3GALT1	0	0	3	0	1	3	0	0	0
B3GALT2	4	2	2	12	0	16	1	6	2
B3GALT4	39	35	62	45	44	43	47	32	52
B3GALT5	20	54	53	40	41	56	26	50	58
B3GALT5-AS1	1	0	1	0	0	0	0	0	0
B3GALT6	743	722	975	899	884	805	809	921	944
B3GAT1	0	2	0	0	0	0	0	0	0
B3GAT2	0	2.05892	1.00708	0	0	0	0	0	1.04737
B3GAT3	1038.01	921.997	1136.99	1449	1282.99	1280.01	1372	1372.01	1502.99
B3GLCT	414	554	396	574	357	475	466	548	426
B3GNT2	1468.98	1937.99	1288	2075.98	1040.99	1281.98	1664.99	2110.02	1324
B3GNT3	633	547	581	797	814	643	798	670	687
B3GNT4	32	16	32	26	20	40	30	27	32
B3GNT5	469	705	277	844	272	519	473	552	277
B3GNT6	0	0	0	1	0	0	0	0	1
B3GNT7	58	43	62	67	78	50	58	68	53
B3GNT8	9	3	2	5	5	2	4	1	6
B3GNT9	404.151	475.101	477.319	543.938	593.063	526.033	392.252	497.39	446.63
B3GNTL1	178.67	157.064	187.221	202.527	152.658	162.772	259.155	192.06	201.868
B4GALNT1	2456.13	2473.19	2697.27	2014.52	1856.52	1927.43	1841.48	2055.44	2118.97
B4GALNT2	14	22	24	52	51	51	25	28	31
B4GALNT3	57	50	46	26	20	14	48	27	13
B4GALNT4	660	673	663	804	721	690	879	825	872
B4GALT1	42811	39359	40395	30907	23891	23521	32840	32347	31635
B4GALT1-AS1	5	9	6	4	6	4	4	10	3
B4GALT2	1509	1370	1688	1411.98	1371	1346	1548.02	1701.02	1603.99
B4GALT3	1434	1127	1419.01	1346	1246	1122	1652.98	1467.99	1534.99
B4GALT4	4688.15	4774.82	4717	3248.98	2434.03	2537	6227.02	5127.98	5039.9
B4GALT4-AS1	0	0	0	0	0	0	0	0	0
B4GALT5	14780	13890	16004	18537	15537	15097	12316	12577	13367
B4GALT6	573	879	339	1347	344	707	705	892	311
B4GALT7	707	616	753	747	700	659	640	693	683
B4GAT1	1366	1375	1569	1939	1674	1583	1679	1680	1732
B9D1	646.129	559.133	697.151	891.397	886.161	714.818	825.45	878.235	787.012
B9D2	162	142	207	154	173	159.903	180	190	201
BAALC	0	0	0	2	1	0	2	0	3
BAALC-AS1	0	0	0	0	0	0	0	0	0
BAALC-AS2	0	0	0	0	0	0	1	0	0
BAAT	15	6	17	15	8	7	28	29	23
BABAM1	1397	1293.99	1519	1534.99	1482	1356	1492.01	1580.01	1716
BACE1	1283	1282.99	1328.01	1460	1154.01	1267.99	1081	1189	1020
BACE1-AS	40	37	49	47	44	40	41	46	26
BACE2	1252.01	1083.99	1258	1752.98	1273.01	1330.01	1144.99	1116	1186.99
BACH1	2298.96	2988.07	2082.01	3623.97	2095.99	2830	1705.01	2095.01	1640
BACH1-IT2	1	0	0	0	0	1	0	0	0
BACH2	36	38	32	47	19	30	22	19	33
BAD	1403	1255.01	1626.01	1422	1420.98	1359	1661	1827	1846.01
BAG1	3457	3718	3658	2895	2613	2736	2606	3137	3264
BAG2	975	1074	914	1331	736	956	962	1245	917
BAG3	4331	3962	4928	5170	4928	4868	4419	5035	5443
BAG4	668	999.999	543	1625.99	507.001	774.998	1042	1291.99	623
BAG5	2185.97	2404.04	2460.05	2808.03	2276.95	2446.02	2155.99	2690.99	2492.97
BAG6	5902.84	5292.96	6227.91	5832.14	5595.04	5174.95	5396.95	5732.05	5785.94
BAGE	0	0	0	0	0	0	0	0	0
BAGE2	0	0	0	0	0	0	0	0.0254974	0
BAGE3	0	0	0	0	0	0	0	0.0254974	0
BAGE4	0.493022	0	0	0	0	0	0	0.960903	0
BAGE5	0.506978	0	0	0	0	0	0	0.988102	0
BAHCC1	2357	2313	2816	2508	2369	2175	2052	2101	2561
BAHD1	1004.99	970	1127	1031	883.998	873.006	900.997	949.005	975.007
BAIAP2	845.997	764.002	870.999	807.001	689.003	684.997	810.002	848.999	833.001
BAIAP2-AS1	676	582	720	776	752	641	729	680	719
BAIAP2L1	3003	3062	3303	3537	3246	3243	3294	3598	3602
BAIAP2L2	222	155	195	163	141	136	288	211	281
BAIAP3	44.0192	65.0489	54.0212	88	76.0383	70	115.024	68.0272	74.0136
BAK1	943	887	1140	868	884	773	937	1098	952
BAMBI	1240	1260	1385	1794	1503	1589	1258	1390	1336
BANCR	0	0	0	0	0	0	0	0	0
BANF1	3941.99	3572.01	4441.06	4221.98	3810.98	3490	4465	4794.97	4863.99
BANF2	0	0	0	0	0	0	0	0	0
BANK1	32	40	22	67	35	77	48	56	58
BANP	411	358	399	383	377.99	325.955	342.985	373	399
BAP1	1891	1726	2105	1877	1795	1671	1883	1877	1946
BARD1	643.998	730.999	441	503.001	190	369.001	564.001	682.997	367.999
BARHL1	0	1	2	0	1	1	0	1	0
BARHL2	0	0	0	0	0	0	0	0	0
BARX1	48	33	64	26	13	25	58	52	54
BARX2	1	0	0	1	0	0	0	0	0
BASP1	19641.3	18595.4	21469.1	19638.4	17711.4	16153.9	19621.7	20974.6	20470.8
BASP1P1	0	0	0	0	0	0	0	0	0
BATF	0	0	1	0	1	0	0	0	0
BATF2	135	148	131	120	119	92	116	153	126
BATF3	164	116	164	161	143	139	157	212	220
BAX	2217	1982	2591.99	2807.04	2679	2424.02	2733	2721	2785.99
BAZ1A	3008.01	3492.04	2585.04	3608.99	2055.97	3136.93	3098.07	3649.99	2678.92
BAZ1B	7757	7878	7701	7382	5731	7203	5946	7236	7650
BAZ2A	7413.73	6768.64	7794.7	7827.8	6873.74	6857.09	6227.64	6142.36	6725.99
BAZ2B	894.3	997.249	659.324	929.793	420.992	725.105	688.133	849.933	600.017
BBC3	1249.99	1148	1275.01	1441	1353	1190	1325.01	1066.01	1010
BBIP1	584.046	625.505	262.976	773.499	311.483	506.83	631.078	895.166	410.427
BBOF1	69	95	69	117.907	82.1976	89	65	109	68
BBOX1	0	0	0	0	0	0	0	0	0
BBOX1-AS1	0	0	1	0	0	2	0	0	0
BBS1	482	549	530	499	522	554	484	436	486
BBS10	601	796	212	937	177	483	730	741	230
BBS12	336	359	268	383.998	258	314	338	331	260
BBS2	1146	1115	1199	1334	1197	1218	1061	1232	1170
BBS4	1243.99	1218	1219	1167	1055	1099.01	1049	1136.99	1201.99
BBS5	244.511	233	247.324	249	148	172	256.251	284.474	267
BBS7	499	530	360.999	533.998	263	444	413	534	381
BBS9	280	274.001	195	293.001	206	245.001	250	269	192
BBX	5017.85	5528.1	3749.03	8310.53	3860.1	6171.92	4171.89	4924.84	3401.97
BCAM	7350.06	5300	6737	4498.95	3760	3647.01	6504.01	4974.01	5809.01
BCAN	46	58	47	59	54	54	53	69	64
BCAP29	833.998	1571.02	638	1606.02	490.001	810.006	1257.99	1558.01	644.003
BCAP31	6112.75	5916.2	7049.3	7092.38	6976.92	6643.73	6506.15	7331.31	8070.91
BCAR1	2871.99	2889.98	3488.98	3354.06	3599.96	3187.03	2802.99	3073.01	3245.04
BCAR3	4754.08	4728.03	5403.25	6578.13	6115.9	5528.9	4222.97	5084.07	5062.79
BCAR4	0	0	0	2	0	0	0	0	0
BCAS1	20	8	20	48	25	33	34	18	44
BCAS2	430	597	299	712	277	467	535	780	339
BCAS3	947.996	938.999	1063.01	1258	1178	1052	1014	999.997	938.001
BCAS4	444.999	404	489.999	451.001	415	387	535.999	507.999	527.001
BCAT1	137	214	117	451.999	113	205	262	240	104
BCAT2	2177.01	1836.99	2258	2432.97	2354.03	2022.01	2311.02	2201.01	2363.02
BCCIP	2180.49	2394.03	2200.24	2629.59	1998.01	2393.65	2590.64	3174.56	2660.34
BCDIN3D	305.872	402.498	351.427	458.611	375.919	396.256	339.049	371.141	432.208
BCDIN3D-AS1	167.128	108.503	98.5733	147.389	115.081	150.744	120.95	128.859	105.792
BCHE	147	137	70	509	240	332	338	382	241
BCKDHA	3020.94	2628.98	3279.11	3227.09	2891.95	2618.01	3135.06	2974.97	2888.95
BCKDHB	368	449.001	336	509	376.001	383	352	432	318
BCKDK	1774	1694	1929.99	1949.99	1982	1754	1967	1889	1878
BCL10	731.001	722.002	550.763	962.856	621.942	777.933	747.978	810.961	574.968
BCL11A	15	8	9	6	6	5	11	3	9
BCL11B	14	34	20	46	20	30	17	38	32
BCL2	58	55	70	25	30	33	38	52	41
BCL2A1	152	186	86	296.001	155	244	156	210	110
BCL2L1	14426.9	12900.2	15444.4	16317.9	14919.6	13779.6	16640.5	15732.5	16581.8
BCL2L10	1	0	1	2	7	6	1	4	2
BCL2L11	1492	1523.01	1453	1144.01	834	959.997	977.999	1028	1081.01
BCL2L12	1316.86	1066.14	1416.65	1221.93	1121.68	968.611	1288.98	1374.1	1342.06
BCL2L13	2412.97	2470.99	2586	2757	2470.97	2382	2117.97	2380.03	2495
BCL2L14	1	2	1	1	0	1	4	1	2
BCL2L15	25	37	24	43	23	33	55	57	33
BCL2L2	1827.68	1932.3	2271.15	1731.11	1767.03	1687.41	1530.57	1733.75	1724.24
BCL2L2-PABPN1	1475.58	1605.62	1878.87	1663.02	1487.44	1437.21	1560.18	1637.7	1877.33
BCL3	2768	2608	3217	2317	2427	2172	2594	2915	2716
BCL6	873.994	707.998	743	1053.01	672.997	560.001	822.002	644.998	702.002
BCL6B	0	0	0	6	2	1	4	2	1
BCL7A	998.006	898.005	1006.99	1070.99	900.992	910.005	851	918	931.005
BCL7B	1230	1190.99	1482.01	1322	1389	1229.99	1281.99	1484.99	1560
BCL7C	477.001	476.999	624	448	473.001	429	603.998	652.001	572.999
BCL9	1196	1129	1254	1033	939	938	841	867	1031
BCL9L	12850	11854	15024	12264	11657	10354	9836	10299	11545
BCLAF1	4651.98	6078.81	2917	6592.16	2883.96	5065.11	4613.95	5816.97	3549.04
BCO1	56	50	65	72	60	61	104	128	111
BCO2	27	16	22	18	5	5	22	14	25
BCOR	4172.06	3876.02	4590.96	3821.94	3241.02	3438.96	3045.06	3190.01	4018.01
BCORL1	1582.02	1522.01	1835.96	2010.96	1980.05	1783.02	1484	1544.01	1686.02
BCORP1	0	0	0	0	0	0	0	0	0
BCR	1760.98	1713.89	2204.94	2220.99	2046.88	1898.85	1859.9	1810.79	1937.85
BCRP2	5.03364	6.89447	4.03237	3.02414	4.13093	1.02233	3.07318	5.85533	8.18564
BCRP3	12.9784	25.9584	39.9737	28.9687	16.9559	23.1755	32.9545	28.0353	37.9598
BCS1L	638.998	628.999	794.999	474.999	454.001	421	579.001	611	693
BCYRN1	0	0	0	0	0	0	0	0	0
BDH1	169	171	174	168	168	156	165	184	202
BDH2	258	255	236	384	327	320	289	346	219
BDKRB1	81	72	74	105	85	54	76	49	56
BDKRB2	1124	1159	1255	1520	1204	1106	775	705	711
BDNF	1265.97	1263.96	1206.93	1623.77	1182.93	1287.99	1230.8	1372.95	1165.6
BDNF-AS	18.0503	6.03581	11.0649	32.2062	20.0724	18	27.2075	16.0512	22.4003
BDP1	1799	2259	1020	2683	990	2138	1575	1905	1266
BEAN1	129	132	134	228	181	144	169	150	161
BEAN1-AS1	0	0	0	0	0	0	0	0	0
BECN1	1987.93	2130.88	2044.59	2849.19	2180.71	2560.42	2396.96	2723.24	2268.05
BECN2	0	0	0	0	0	0	0	0	0
BEGAIN	373	274	344.001	165	181	171	200	195	200
BEND2	0	0	0	0	0	0	0	0	1
BEND3	360	342	419	355	309	307	243	307	322
BEND3P3	400	342	348	382	307	257	213	185	288
BEND4	0	1	0	4	4	2	0	2	3
BEND5	0	0	1	0	0	0	1	0	0
BEND6	50	50	31	62	39	49	60	78	36
BEND7	268	272	234	234	196	243	213	261	223
BEST1	25	18	24	39	24	30	20	26.0001	21
BEST2	0	0	0	0	0	0	0	2	0
BEST3	13	13	2	14	12	10	16	20	19
BEST4	6	4	5	1	7	1	3	2	6
BET1	1256	1402	740	2116.01	872.999	1228	1385	1526	780.001
BET1L	2216.02	2235	2874.09	2374.98	2428.96	2156.02	2139.96	2308.06	2591.94
BEX1	0	0	0	0	0	0	0	0	0
BEX2	36	28	45	35	25	21	41	21	21
BEX3	3234.98	3282.01	3026	3473.98	3042.98	3348.02	3850.05	3821.94	3268.99
BEX4	38	23	16	19	13	15	25	17	13
BEX5	0	0	0	0	0	0	0	0	0
BFAR	3379	3084	3638	3517	3128	3034	2957	3293	3505
BFSP1	122	185	207	310	371	345.001	235	277	278.999
BFSP2	0	0	0	0	0	0	0	0	0
BFSP2-AS1	0	0	0	0	0	0	0	0	0
BGLAP	2.67e-28	1.19e-32	0	1.1e-41	5.86e-41	3.15e-37	8.69e-27	2.04e-28	1.22831
BGLT3	0	0	0	0	0	0	0	0	0
BGN	2	1	3	0	0	0	1	0	0
BHLHA15	6	2	2	3	12	4	2	6	2
BHLHA9	0	0	0	0	0	0	0	0	0
BHLHB9	377	359	273	446	244	372	218	367.001	262
BHLHE22	0	0	0	0	0	0	0	0	0
BHLHE23	0	0	0	0	0	0	0	0	0
BHLHE40	7976	8680	9697	8267	7997	6540	6957	8027	8217
BHLHE40-AS1	8	15	9	13	10	22	19	10	12
BHLHE41	30	38	31	34	42	44	19	29	23
BHMG1	4	4	5	3	1	2	1	5	4
BHMT	0	1	0	0	0	0	0	0	0
BHMT2	0	0	0	0	0	0	0	0	0
BICC1	4239	4862	3354	4052	2068	3443	4142	4757	3098
BICD1	507.999	508.998	645	543.002	542.999	514	351	449	592.003
BICD2	2672.04	2977	3127.94	3214.04	2586	2831.05	2675.99	2915	2834.99
BICDL1	401	365	498	505	384	363	385	417	330
BICDL2	0	0	0	0	0	1	0	0	0
BID	1350.99	1421.01	1541	2076.99	1888.02	1870.01	1629	1929	1779.99
BIK	59	39	50	51	66	48	40	51	35
BIN1	1298	1324	1618.01	648.997	673.002	657	1246	1181	1349.99
BIN2	1	0	0	3	2	1	4	3	2
BIN3	618	588	723	723	713	767	682	744	765
BIN3-IT1	5	5	3	4	8	2	1	3	2
BIRC2	2028.04	2992.98	1104	3599.89	1176.01	2689.04	2308.02	2726.03	1167.01
BIRC3	5769.28	9048.38	4178	14787.7	5561.93	9001.75	6989.22	7784.13	3897
BIRC5	4956.9	4782.94	5867.8	4272.9	3631.93	4154.03	5252.86	5730.28	6091.83
BIRC6	6728	7158	6380	6136	4680	5667	4170	4965	5048
BIRC6-AS2	0	2	0	0	0	0	0	0	0
BIRC7	122	144	174	97	84	77	131	113	136
BIRC8	0	0	0	0	0	0	0	0	0
BISPR	31	12	11	21	14	7.70078	21	13	10
BIVM	619.771	705.581	381.826	769.347	343.097	593.553	690.093	635.539	401.893
BIVM-ERCC5	244.836	290.536	116.585	384.906	184.925	351.675	220.958	387.697	231.221
BLACAT1	14	4	9	2	2	3	7	3	8
BLACE	3	0	0	0	0	0	0	0	0
BLCAP	2058.96	1903.97	2408.02	2146.96	1988.99	1992.96	1827.04	2078.01	2218
BLID	5	2	0	0	3	0	1	0	0
BLK	0	1	1	0	2	2	3	2	2
BLM	1265	1106	851.003	1218.01	566.002	947.999	988.993	1236.01	936.009
BLMH	1891	1925	2141	2212	1876	1951	2054	2283	2285
BLNK	4	0	0	2	0	0	1	2	0
BLOC1S1	750.816	717.034	900.531	698.11	704.137	664.041	946.069	953.364	1033.67
BLOC1S1-RDH5	37.6035	44.0737	41.0407	27.9289	42.5406	9.95565	38.4213	41.0036	24.2576
BLOC1S2	1256	1517.99	860	1764	856.999	1388	1366	1864	1014
BLOC1S3	535	503	599	681	619	599	577	590	682
BLOC1S4	358	357	452	429	441	373	418	391	448
BLOC1S5	357.613	232.617	215.434	346.679	91.7225	292.137	253.425	139.838	160.426
BLOC1S5-TXNDC5	155.995	240.758	207.444	140.238	377.695	199.055	264.552	287.733	294.803
BLOC1S6	1042.01	1370.99	937.995	1793	1046	1339	1134.01	1575.01	1108
BLVRA	1610.03	1599.02	1649	1879.99	1615.99	1517	1906.04	1928.01	2043.96
BLVRB	6274	5951	7127	6079	5841	5100	7153	6956	7295
BLZF1	873.003	1064.99	490.002	1172	463	867	835.998	1178	586.998
BMF	186	211	253	212	256	187	163	141	140
BMI1	1454.79	1748.52	1036.81	2338.04	980.264	1823.82	1204.8	1464.02	1097.9
BMP1	3637.06	3395.06	3888.97	3064.01	2797.03	2555.97	3003.98	3072.02	3001.97
BMP10	0	0	0	0	0	2	0	0	0
BMP15	0	0	0	0	0	0	0	0	0
BMP2	63	65	52	80	34	52	50	41	33
BMP2K	554.999	613.002	419	522	261	432.999	358	439	342.999
BMP3	0	0	0	0	0	0	0	0	0
BMP4	261	259	352	635	503.999	474	429	390	432
BMP5	10	13	8	25	9	25	9	12	9
BMP6	582.328	545.506	569.126	1142.64	756.595	814.297	633.472	511.415	521.864
BMP7	40	25	46	48	32	32	70	37	63
BMP7-AS1	0	0	0	0	0	0	0	0	0
BMP8A	199.276	205.068	194.772	210.37	166.664	163.73	143.763	162.486	174.734
BMP8B	397.724	301.932	367.228	410.63	376.336	331.27	357.237	352.514	354.266
BMPER	697	888	732	1807	1119	1159	839	808	629
BMPR1A	1423	1431	1076	1581	880	1250	1222	1364	1163
BMPR1B	384.999	556.001	277.999	842	282	458.001	664.001	809.001	445
BMPR1B-AS1	3	0	0	3	1	0	1	15	0
BMPR2	1763	2492	1738	2164	1056	1353	1445	1924	1286
BMS1	3823	3635	3934.83	4090	3602	3927	3453	3954	4592
BMS1P17	15.847	24.8837	11.8008	24	10.4741	26	12.5	14.3183	8.61533
BMS1P18	15.847	24.8837	11.8008	24	10.4741	26	12.5	14.3183	8.61533
BMS1P20	167	193	194	186	150	156	181	175	184
BMS1P21	0	0	0	0	0	0	0	0	0
BMS1P22	3.30591	2.23267	2.39842	0	1.05183	0	4	6.36348	3.76934
BMS1P4	98	80	87.1667	107	47	75	55	58	61
BMS1P5	154.879	150.47	106.572	215.104	102.856	118.605	105.323	117.544	69.6286
BMS1P6	468.119	514.529	433.428	441.896	316.144	360.395	324.677	349.457	291.371
BMT2	340	493	102	532	104	346	388	466	124
BMX	0	0	0	0	0	1	1	1	0
BNC1	3	11	9	5	8	5	2	2	0
BNC2	774.999	795.001	711.998	431	202	279	449	342	321.999
BNIP1	409	427	442.001	423.999	358.999	405.001	467.999	450.999	464.998
BNIP2	2534.97	3169.99	1372.01	4153.91	1305	2869.99	3214.01	3539.96	1583
BNIP3	1852	2030	1861	3005	1930	2243	2158	2615	2322
BNIP3L	2862	3799	2116	5317	2231	3281	3511	3744	2145
BNIPL	14	6	9	8	9	9	6	17	7
BOC	351.463	287.194	330.483	418.035	334.615	369.261	345.013	339.571	369.74
BOD1	1720.98	1708.01	1901.01	2004.99	1638.99	1698.99	1590.01	1954	1929.97
BOD1L1	3797	4139	3429	3528	2313	3394	2687	3190	2927
BOD1L2	0	0	0	0	0	0	0	0	0
BOK	856	760.992	900	802	713	693	861	870	854
BOK-AS1	0	2.00839	1	0	3	0	2	4	0
BOLA1	356	275	318	455.001	306	287.999	463.001	408	408.999
BOLA2	730.505	644.421	883.369	772.631	800.283	699.64	874.927	964.411	909.051
BOLA2-SMG1P6	1046.73	1185.37	849.923	1561.5	997.36	1141.48	1239.28	1363.51	1058.25
BOLA2B	704.568	620.966	862.286	755.36	782.542	669.429	834.67	926.041	871.775
BOLA3	665	651	730	524	552	554	761	904	787
BOLA3-AS1	76	93	124	45	64	62	59	67	58
BOLL	1	0	1	0	1	0	0	0	0
BOP1	3121	2859	3680	3156	3010	2907	3538	4244	4402
BORA	334.357	387.461	260.844	445.391	195.781	324.745	347.439	470.351	284.538
BORCS5	289.001	261	230	332	226	229	273	273	294
BORCS6	421	365	488	413	449	453	468	466	510
BORCS7	460.601	635.987	520.122	796.987	388.642	568.489	518.988	663.978	409.76
BORCS7-ASMT	2.40706	0.0722493	3.84786	0.117296	52.1281	13.1823	0.104479	0.153937	1.15355
BORCS8	168.106	165.24	176.427	201.853	156.774	153.653	136.989	203.668	198.501
BORCS8-MEF2B	67.2521	93.7632	138.603	60.991	117.523	128.008	137.144	92.0252	164.747
BPESC1	0	0	0	0	0	0	0	0	0
BPGM	973.993	987.008	882.997	1154.01	742.999	1119.01	1069.99	1214	909.994
BPHL	449	419.999	535.998	514.999	508	477.999	449.001	515.001	524.001
BPI	0	0	0	0	0	0	0	0	0
BPIFA1	0	0	0	0	3	0	0	3	1
BPIFA2	2	0	3	0	1	0	2	3	2
BPIFA3	0	0	0	0	0	0	0	0	0
BPIFA4P	0	0	0	0	0	0	0	0	0
BPIFB1	5	2	0	2	2	0	3	8	4
BPIFB2	0	0	0	0	0	0	0	0	0
BPIFB3	0	0	0	0	0	0	0	0	0
BPIFB4	0	0	0	0	0	0	2	0	3
BPIFB6	0	0	0	0	0	0	0	0	0
BPIFC	0	0	0	0	0	0	0	0	0
BPNT1	640.001	735.998	755.998	820.997	773.002	710.997	669.998	775.997	791.001
BPTF	3771.73	3701.11	3326.35	3851.55	2788.71	3515.23	2548.15	3159.54	2789.25
BPY2	0	0	0	0	0	0	0	0	0
BPY2B	0	0	0	0	0	0	0	0	0
BPY2C	0	0	0	0	0	0	0	0	0
BRAF	288	308	313	321	277	271	222	207	240
BRAP	1189	1170	1141	1423	1098	1323	1025	1201	1134
BRAT1	1382	1331	1549	1505	1484	1395	1535	1677	1737
BRCA1	2654.01	2788.98	1860.01	2904.97	1456	2804.01	2245.01	2799.99	2117.01
BRCA2	528	806	309	609	232	444	432	564	287
BRCAT107	0	0	0	0	0	0	0	0	0
BRCAT54	1	0	1	1	0	1	1	0	0
BRCC3	1266	1726	1202.01	1862.02	1024	1567	1355.99	1969	1144
BRD1	1085	1066.99	1206.01	1078.01	948.999	940.002	955.999	1003	1095
BRD2	7464.17	7483.15	9150.1	6538.09	6336.86	6345.03	6442.87	7181.08	7957.2
BRD3	2319.77	2305.36	2462.97	2637.36	2128.99	2240.18	2183.07	2217.82	2362.81
BRD4	2051.01	1889	2242.01	1918	1729	1682	1595	1706	1892
BRD7	2425.03	2281	2073	2801	2174.99	2489	2507	2626	2426
BRD7P3	1	0	0	1	1	0	1	0	1
BRD8	2799.01	2619.02	3086	2717.97	2263.98	2456.01	2385	2494	2685
BRD9	879.002	894.999	1055	1103	958.004	996.996	892.999	975.004	994.999
BRDT	0	0	0	0	0	0	0	0	0
BRDTP1	0	0	0	0	0	0	0	0	0
BRE	3314.01	3105	3521.03	3559	3374.99	3056.01	3654.06	3615.95	3634.02
BRE-AS1	119	136	154	105	54	42	86	72	88
BREA2	9	9	10	10	11	7	14	23	4
BRF1	1089.99	1007	1307	1074	984	1006.9	995.64	1155	1184
BRF2	382	396	508	409	422	355	343	387	452
BRI3	845	847	990	1100	1092	1085	1220	1042	906
BRI3BP	522.74	479.701	742.976	560.492	441.861	502.576	395.738	462.443	583.657
BRICD5	66	54	108	74	77.1105	55	72	88	67
BRINP1	62	62	57	8	5	6	2	11	7
BRINP2	1	0	1	1	2	3	1	2	1
BRINP3	10	16	9	7	1	5	7	6	5
BRIP1	794	1046	560	927	352	644	658	813	513
BRIX1	1420	1416	753	1741	833	1542	1626	2005	1168
BRK1	3373	3256	3990	3963	3827	3604	3688	4233	4029
BRMS1	1392.99	1498	1799.02	1545.99	1616.01	1613.01	1666.02	1989.96	1981.99
BRMS1L	474	606	369	681	325	460	636	808	500
BROX	1505	1845.99	754.001	2417.98	734.002	1525.01	1645	1805.01	898.005
BRPF1	1248.01	1220	1555	1227.99	1076	1163	1083	1196.99	1236
BRPF3	1210	1190	1514	1253	1165	1302	859	1218	1182
BRS3	0	0	0	0	0	1	0	0	0
BRSK1	319	263	312	341	326	292	360	327	283
BRSK2	322	367	466	399.999	387.999	373	487.001	435.001	576.001
BRWD1	1448	1841	756	2156.01	627.001	1413	1525	1787.01	784
BRWD1-AS1	0	0	0	0	0	0	0	0	0
BRWD1-IT2	9	7	10	7	6	10	10	10	7
BRWD3	1350	1676	897	1839	767	1180	1114	1322	819
BSCL2	561.993	434.379	617.786	737.93	769.754	697.389	734.531	877.769	775.894
BSDC1	1840	1865.02	2126	2706.98	2369.01	2155	1976.99	1917	1864.01
BSG	18766.5	16856.1	21132.7	21953.9	19319.4	17976.9	21244.3	20611.3	21644.5
BSN	60	45	61	48	39	48	48	47	47
BSN-AS2	4	5	3	21	12	10	8	9	9
BSND	0	0	0	0	0	0	0	0	0
BSPH1	0	0	0	0	0	0	0	0	0
BSPRY	4	7	4	2	4	4	5	6	4
BST1	114	110	135	109	87	100	103	111	127
BST2	92	74	100	109	93	82	124	120	112
BSX	0	0	0	0	0	0	0	0	0
BTAF1	3256	3315	2126	3625	1732	2706	2317	2543	1800
BTBD1	3833.86	4677.24	3271.99	5646.8	2778.99	3808.09	4533.91	4955.9	3367.06
BTBD10	1548.01	1500	1255	1990	1332	1700.02	1523.01	1835.99	1530
BTBD11	698.999	699.001	751.997	1074	887	887	1010	1148	1228.01
BTBD16	3	14	3	15	7	9	10	14	14
BTBD17	0	0	0	0	0	0	0	0	0
BTBD18	1	0	2	1	3	0	0	2	0
BTBD19	46	63	80	30	66	40	28	43	49
BTBD2	2252	1783	2276	2209	2212	1833	2386	2127	2339
BTBD3	1554.01	1732.02	1464.01	2035	1283	1584.01	1497	1719	1535.99
BTBD6	1069	1130	1373	1043	1097	1096	1112	1242	1380
BTBD7	1331	1619.99	1507	1507.01	1204.99	1462.99	1027	1484.01	1288
BTBD8	15	19	13	21	10	18	14	16	14
BTBD9	466.999	475.001	557	615	633.998	550.999	399.001	490.002	546
BTC	94	125	118	361.001	203	231	125	172	91.9999
BTD	1174.03	1265.16	1348.4	1229.02	1077.35	1086.24	1026.06	1025.05	1084.32
BTF3	15312.6	14567.3	14926.7	16815.3	13389	14069.7	16962.1	17933.4	16282.8
BTF3L4	733.001	1046	282	1544.99	373	747.999	1059.01	1188	435
BTF3P11	0	0	0	0	0	0	0	0	0
BTG1	8265	8708	6752	7630	4534	5040	7935	7742	6063
BTG2	1082	943	1175	1228	834	849	1101	934	965
BTG3	1112.01	1189.01	1024	1189.01	810.004	911.993	1228.99	1197.01	988.992
BTG4	6	4	0	3	4	1	1	1	3
BTK	8	2	9	7	3	5	11	5	9
BTLA	0	1	0	2	0	0	3	4	0
BTN1A1	2	0	0	1	1	5	0	0	4
BTN2A1	1548.99	1502.01	1864.1	1913.02	1699	1729.99	1571.01	1637	1847.98
BTN2A2	939.004	843.003	901.998	1061	920.003	824.999	950.997	799.004	790.996
BTN2A3P	81	73	83	65	85	74	51	55	51
BTN3A1	983.997	855.923	912.657	1017.65	815.165	787.466	871.069	773.677	784.439
BTN3A2	802.998	746.54	733.347	763.196	573.835	615.352	679.559	587.96	700.386
BTN3A3	251.999	242.538	295	281.158	294	254.179	283.372	239.359	264.175
BTNL10	0	0	0	0	0	0	0	0	0
BTNL2	0	0	0	0	0	0	0	0	0
BTNL3	0	0	0	0	0	0	1.1e-09	0	0
BTNL8	0	0	0	0	0	1	1	0	1
BTNL9	74	84	72	94	69	65	112	98	120
BTRC	1624	1600.98	1623.99	1946.99	1593.01	1846.01	1427	1611.01	1458.01
BUB1	4335.01	3716.03	3245.92	2640.02	1396.01	2147.02	3695.01	3679.09	3238.01
BUB1B	2236	2067	1686	2072	1116	1673	2441	2424	1977
BUB1B-PAK6	6.99978	2	4.44972	2.53e-08	1.77437	0	3.28e-37	4.43261	4
BUB3	4623.09	5576.1	3771.99	6521.16	3161.03	4473.01	5732.06	6506.9	4381.94
BUD13	626	655.002	753	707.999	601.001	599.001	668.003	628.001	731
BUD31	1689.5	1578.17	1840.63	1896.75	1643.76	1632.52	1802.49	1999.09	2049.04
BVES	492	526	381.999	449.998	223.001	227	360.001	428	310.001
BVES-AS1	1	15	8	10	4	9	12	8	6
BYSL	887	889	1135	994	914	946	1098	1292	1349
BZW1	6881.04	10003.1	4828.95	11488.2	4310.03	6941.87	10164.7	12460.4	6423.97
BZW2	2408.01	2258.04	2229.01	2915	2244.99	2583.02	2605.99	2828.97	2451.96
C10orf10	61	49	55	115	74	72	62	45	43
C10orf105	16	19	21	4	8	11	11	12	13
C10orf107	3	2	4	14	4	10	14	18	2
C10orf11	25	43	29	52	35	31	50	35	28
C10orf111	2	3	8	6	5	3	4	5	5
C10orf113	0	1	0	0	0	0	0	0	0
C10orf12	379	325	317	323	235	312	296	283	286
C10orf120	0	0	0	0	0	0	0	0	0
C10orf126	0	1	0	2	3	2	0	0	5
C10orf128	0	0	0	0	0	0	0	0	0
C10orf131	0	1	0	0	0	1	0	0	0
C10orf142	0	0	0	0	0	0	0	0	0
C10orf2	2126	2033.01	2567.03	2205.01	2260.02	2213.01	1866.01	2377.99	2601.01
C10orf25	7	3	3	2	2	3	1	5	2
C10orf35	276	332	379	352	370	321	293	395	436
C10orf53	0	0	0	0	0	0	0	0	0
C10orf54	717	559	753	501	613	444	796	679	647
C10orf55	94.1561	84.2574	81.5662	99.2902	106.621	109.282	95.0448	94.8617	94.8182
C10orf62	3	1	0	2	2	1	2	1	2
C10orf67	11	12	4	5	8	5	11	14	5
C10orf71	0	0	0	0	0	0	0	0	0
C10orf71-AS1	0	0	0	0	0	0	0	0	0
C10orf76	855	869	1006	1021	1033	974	813	962	1076
C10orf82	0	1	1	0	0	1	0	0	0
C10orf88	547	576	327	762	324	493	635	733	410
C10orf90	253	258	226	90	70	94	164	199	194
C10orf91	90	106	100	148	120	114	167	153	160
C10orf95	12	5	17	5	18.4583	17	13	17.9999	18.8003
C10orf99	0	0	0	0	0	0	0	0	0
C11orf1	393	383	464	427	438	376	469	433	464
C11orf16	0	0	0	0	1	0	0	0	2
C11orf21	0	0	0	0	0	0	0	0	0
C11orf24	2186	1954.99	2502.99	1889.01	1703	1693.01	2029.99	2222.99	2354.99
C11orf31	1099	1157	1416.01	1350	1372.99	1176.01	1302	1632.98	1530.01
C11orf40	0	0	0	0	0	0	0	0	0
C11orf42	4	2	2	7	5	2	3	0	2
C11orf44	0	0	1	2	0	0	0	0	0
C11orf45	85	100	84	147	117	163	110	103	131
C11orf49	668	647	842.999	919.001	924.003	884	951.001	996.997	886.997
C11orf52	0	0.999999	0	0	0	0	3	0	0.999999
C11orf53	0	0	0	0	0	0	0	0	0
C11orf54	819	939.995	518	1276.99	641.999	888.999	867.002	989.996	645.001
C11orf57	1288.91	1292.26	784.004	1428.48	762.186	1199.02	1162.74	1312.88	906.348
C11orf58	4314	6236	4767	7372	4200	4858	5915	7013	5239
C11orf63	234	311	224	267	191	244	197	252	227
C11orf65	2	4	2	0	2	13	6	6	0
C11orf68	1204	1204.99	1595	1254.01	1270.01	1164	1373.01	1399	1407
C11orf70	26	54	30	135	59	69	117	146	50
C11orf71	209	222	198	378	220	238	272	216	165
C11orf72	1	0	0	3	1	2	3	1	2
C11orf74	254	279	221	349	195	279	312	343	306
C11orf80	288	293	299	277	227	270	294	312	280
C11orf84	1249	1243	1450	1314	1249	1233	1519	1421	1500
C11orf86	1874	2066	2421	577	671	539	1349	1501	1579
[truncated: 25,104 more rows]
